# Supplementary material for: Genetic diversity, population structure in a historical panel of Brazilian soybean cultivars
Source: PLoS One. 2025 Jan 30;20(1):e0313151. doi: 10.1371/journal.pone.0313151 (PMC11781709; doi:10.1371/journal.pone.0313151)
Supplement: S1 Table — Maturity group (MG), stem termination type (SST) and year of release (YEAR) and assigned groups. (XLSX) [file pone.0313151.s001.xlsx]

## Sheet: Planilha1
Supplementary Table 1. Soybean accessions composing the panel. Maturity group (MG), stem termination type (SST) and year of release (YEAR) and assigned groups.
Accession	STT	MG	YEAR	Pop K2	Pop K7
Awashima_Zairai	-	-	1952	1	7
Santa_Rosa	-	7	1965	1	1
Davis	1	6	1965	1	5
Bragg	-	7	1966	1	4
IAC_2	-	9	1967	1	1
Industrial	-	8	1967	1	1
Hardee	-	8	1968	1	1
Campos_Gerais	2	6	1968	1	7
Mineira	3	8	1969	1	1
Vicoja	-	8	1969	1	1
IAS_1	2	7	1972	1	4
Planalto	2	6	1972	1	5
Bossier	-	8	1973	1	2
Essex	1	5	1973	2	-
IAS_5	2	6.4	1973	1	6
Parana	1	5	1973	1	6
Perola	1	6	1973	1	3
Andrews	-	9	1974	1	1
IAC_4	2	8	1975	1	1
FT_Cristalina	-	7	1975	1	5
FT_Cristalina_RCH	-	7	1975	1	5
BR_1	2	7	1976	1	3
DOKO	-	9	1976	1	6
Dowling	-	8	1978	1	1
BR_4	2	6	1979	1	3
Braxton	-	7	1979	1	4
IAC_5	3	8	1979	1	4
Ivai	-	8	1979	1	3
Uniao	1	6	1979	1	3
Dourados	-	-	1980	1	1
IAC_8	-	8	1980	1	4
IAC_Foscarin_31	3	7	1980	1	5
Numbaira	2	8	1980	1	6
Tracy-M	-	6	1980	1	2
Tropical	1	6.7	1980	1	4
IAC_10	3	7	1981	1	1
Orba	-	-	1982	1	7
Paranagoiana	3	5	1982	1	6
IAC_11	3	7	1983	1	6
FT_10_(Princesa)	2	8	1984	1	1
OCEPAR_3_(Primavera)	3	6.3	1984	1	1
Cristalina	-	-	1984	1	5
EMgopa_301	-	8	1984	1	3
OCEPAR_10	2	5	1984	1	3
BR_13_(Maravilha)	2	7	1985	1	4
BR_6_(Nova_Bragg)	2	8	1986	1	4
TK-5	-	-	1986	1	7
BR_16	2	6.2	1987	1	5
BR_27_(Cariri)	-	-	1987	1	4
BR_28_(Serido)	-	-	1987	1	1
EMGOPA_304_(Campeira)	3	7.2	1987	1	6
FT_Cometa	3	5	1987	2	-
FT_Estrela	3	7	1987	1	7
MG/BR_22_(Garimpo)	2	5	1987	1	6
MS/BR_21_(Buriti)	3	7	1987	1	5
OCEPAR_4_(Iguacu)	2	6	1987	1	5
OCEPAR_8	2	5	1987	1	6
OCEPAR_9	-	-	1987	1	6
BR_23	2	5	1988	1	6
FT_Abyara	2	7.4	1988	1	3
Hutcheson	-	5	1988	2	-
FT_25500_(Cristal)	-	8	1989	1	5
IAC_100	-	7	1989	1	6
BR_36	2	6	1990	1	4
BR_37_(Original)	2	6	1990	1	3
BR_40_(Itiquira)	-	-	1990	1	3
Crockett	-	8	1990	1	4
MS/BR_39_(Chapadao)	-	-	1990	1	6
Embrapa_1_(IAS_5_RC)	2	5.7	1991	1	6
Embrapa_4_(BR_4_RC)	3	6	1991	1	3
Embrapa_20_(Doko_RC)	2	8	1992	1	6
MT/BR_45_(Paiaguas)	2	7	1993	1	6
Embrapa_48	1	6.7	1995	1	6
MG/BR_46_(Conquista)	-	8.1	1995	1	4
CD_201	1	6.7	1996	1	5
Embrapa_59	-	6.8	1996	1	3
Embrapa_60	-	-	1996	1	3
Embrapa_63_(Mirador)	-	-	1996	1	4
MG/BR_48_(Garimpo_RCH)	-	7.8	1996	1	6
MT/BR_49_(Pioneira)	2	6	1996	1	4
MT/BR_50_(Parecis)	2	8	1996	1	5
MT/BR_51_(Xingu)	-	8.6	1996	1	5
MT/BR_53_(Tucano)	-	-	1996	1	5
BRS_132	1	7.2	1997	1	4
BRS_133	1	7.1	1997	1	3
BRS_Carla	-	-	1997	1	3
BRS_Celeste	1	8.7	1997	1	2
BRSMG_Confianca	-	-	1997	1	6
BRSMG_Renascenca	1	7.9	1997	1	2
BRSMS_Surubi	-	-	1997	1	5
BRSMT_Uirapuru	1	9	1997	1	5
BRS_Sambaiba	1	9.2	1997	1	1
BRS_156	-	-	1998	1	6
BRSMA_Pati	1	9.2	1998	1	5
BRSMG_68_[Vencedora]	1	8	1998	1	4
BRSMS_Bacuri	-	-	1998	1	2
BRSMS_Piracanjuba	-	-	1998	1	3
BRSMT_Pintado	1	8.4	1998	1	2
CD_202	1	6.4	1998	1	7
BRS_Milena	1	8.3	1998	1	1
BRSMA_Serido_RCH	-	9.7	1998	1	1
EMGOPA_308_(Serra_Dourada)	-	-	1998	1	5
EMGOPA_309_(Goiana)	-	-	1998	1	3
EMGOPA_313	1	8.9	1998	1	1
UFV_10_(Uberaba)	-	-	1998	1	1
M-SOY_6101_v2	3	6.3	1998	1	7
M-SOY_7501	1	7.6	1998	1	3
M-SOY_8001	1	8	1998	1	4
M-SOY_8008	1	8	1998	1	6
M-SOY_8411	1	8.4	1998	1	6
CD_206	1	6.9	1999	1	7
CD_208	1	6.9	1999	1	5
Cocker	-	-	1999	2	-
DM_309	1	8.9	1999	1	5
M-SOY_5826	3	5.8	1999	2	-
M-SOY_5942	3	5.7	1999	2	-
M-SOY_8757	1	8.5	1999	1	4
M-SOY_9350	1	9.3	1999	1	6
BRS_217_[Flora]	1	7.9	2000	1	3
BRS_218_[Nina]	1	7.7	2000	1	2
BRS_Jiripoca	1	8.2	2000	1	2
BRS_Nova_Savana	-	-	2000	1	5
BRSGO_204_[Goiania]	1	8.1	2000	1	6
BRSGO_Luziania	1	8.7	2000	1	4
BRSMG_Garantia	1	8.7	2000	1	4
BRSMG_Virtuosa	-	-	2000	1	5
FMT_Matrinxa	1	8	2000	1	2
FMT_Tucunare	1	8.3	2000	1	2
M-SOY_8866	1	8.8	2000	1	6
A_7002	1	8.5	2001	2	-
BRS_184	1	6.6	2001	1	3
BRS_185	1	6.7	2001	1	3
BRS_205	-	-	2001	1	2
BRS_206	1	7.1	2001	1	3
BRS_213	1	6.6	2001	1	5
BRS_214	-	-	2001	1	2
BRS_216	1	7.2	2001	1	6
BRS_Aurora	1	8.9	2001	1	5
BRS_Petala	1	8.7	2001	1	2
BRS_Pirarara	1	9.4	2001	1	4
BRS_Tracaja	1	9.1	2001	1	3
FMT_Tabarana	1	8.6	2001	1	3
BRS_babacu	1	9.9	2001	1	1
BRS_Gralha	1	8.8	2001	1	1
FT_2001	-	-	2001	1	1
M-SOY_8870	1	8.8	2001	1	6
P98C81	1	8.8	2001	1	5
UFVS	-	-	2001	1	4
VMAX_RR	-	6	2001	2	-
BRS_Raimunda	1	9	2002	1	4
CD_215	1	5.9	2002	1	6
NK_412113_(_V_MAX_)	3	6	2002	2	-
BRS_230	1	6.5	2003	1	4
BRS_231	-	-	2003	1	2
BRS_232	1	6.8	2003	1	3
BRS_233	1	7.4	2003	1	4
BRS_239	1	6.9	2003	1	5
BRS_242RR	-	-	2003	1	6
BRS_245RR	1	7.4	2003	1	3
BRS_246RR	1	7.2	2003	1	3
BRS_Baliza_RR	1	8.7	2003	1	2
BRS_Candeia	1	9.6	2003	1	4
BRS_Corisco	1	9	2003	1	5
BRS_Macota	3	6.8	2003	1	5
BRS_Torena	-	-	2003	1	6
BRS_Valiosa_RR	1	8.1	2003	1	4
BRSGO_Caiaponia	3	7.7	2003	1	3
BRSGO_Chapadoes	1	8.8	2003	1	2
BRSGO_Ipameri	1	8.8	2003	1	2
BRSMG_250_[Nobreza]	-	-	2003	1	2
CD_214_RR	1	6.7	2003	1	5
CD_216	3	5.5	2003	2	-
CD_217	1	7.3	2003	1	7
CD_219_RR	1	8.2	2003	1	5
BRS_Silvania_RR	1	8.7	2003	1	1
BRSGO_Mineiros	3	7.6	2003	1	1
CD_243_RR	1	8	2003	1	1
UFV_18_(Patos_de_Minas)	-	-	2003	1	4
UFV_2010	-	-	2003	1	6
A_7006	-	-	2004	2	-
BRS_Candieiro	-	-	2004	1	3
BRS_Charrua_RR	1	7.2	2004	1	3
BRS_Pampa_RR	1	7.7	2004	1	3
BRS_Tiana	1	9.1	2004	1	6
BRSGO_Amaralina	1	8.8	2004	1	2
BRSGO_Indiara	1	8.2	2004	1	4
M-SOY_9144_RR	-	9.1	2004	1	1
M-SOY_8199	-	-	2004	1	4
M-SOY_8585_RR	1	8.5	2004	1	6
M-SOY_8787_RR	1	8.7	2004	1	6
P98R31	1	8.2	2004	1	6
BRS_256RR	1	8	2005	1	4
BRS_257	1	6.6	2005	1	5
BRS_263_[Diferente]	1	9.1	2005	1	2
BRS_Favorita_RR	1	7.9	2005	1	4
BRS_Guapa	-	-	2005	1	3
BRS_Invernada	-	7.1	2005	2	-
BRS_Sinuelo	-	-	2005	1	2
BRSGO_Iara	1	8.1	2005	1	7
BRSGO_Raissa	1	8.3	2005	1	2
BRS_255RR	1	6.7	2005	1	1
TMG_103_RR	1	8.3	2005	1	5
TMG_108_RR	1	8.9	2005	2	-
BRS_267	1	7.6	2006	1	7
BRS_268	1	7	2006	1	3
BRS_270RR	1	9.2	2006	1	5
BRS_271RR	1	9.3	2006	1	4
BRSGO_Aracu	1	7.5	2006	1	2
BRSGO_Edeia	1	8.8	2006	1	4
GB_822RR	-	-	2006	1	4
GB_881_RR	1	8.8	2006	1	3
NK_3363	3	6.4	2006	2	-
P98Y11	1	7.8	2006	1	2
P98Y51	1	8.5	2006	1	2
TMG_121_RR	1	8.4	2006	1	2
BMX_Apolo_RR	-	5.6	2007	2	-
BMX_Magna_RR	3	6.2	2007	2	-
BMX_Potencia_RR	3	6.7	2007	2	-
BMX_TITAN_RR	3	5.4	2007	2	-
BRS_278RR	1	9.4	2007	1	5
BRS_282	1	6.8	2007	1	5
BRS_283	3	6.7	2007	2	-
BRS_284	3	6.3	2007	2	-
BRS_Gisele_RR	1	8.9	2007	1	4
BRSGO_Luziania_RR	1	8.7	2007	1	4
BRSMG_750SRR	1	7.5	2007	1	3
BRSMG_810C	1	8.1	2007	1	2
BRSMG_811CRR	1	8.1	2007	1	4
BRSMG_850GRR	1	8.2	2007	1	4
CD_224	1	6.9	2007	1	5
CD_225_RR	3	5.8	2007	2	-
CD_226_RR	1	6.6	2007	1	5
EMGOPA_316_RR	-	-	2007	1	6
GB_755_RR	3	7.5	2007	1	5
M7211RR	3	7.2	2007	1	5
BRS_Juliana_RR	1	9.1	2007	1	1
BRSGO_MINEIROS_RR	3	7.7	2007	1	1
NK_7074RR	1	7.2	2007	1	4
EMGOPA_315_RR	1	8.3	2007	1	1
TMG_123_RR	1	7	2007	1	2
TMG_131_RR	1	8.3	2007	1	2
A_4725_RG	3	4.7	2008	2	-
A_6411_RG	1	6.4	2008	1	4
A_7321_RG	3	7.3	2008	1	4
Anta_82_RR	-	7.3	2008	2	-
BMX_Forca_RR	3	6.3	2008	2	-
BRS_285	1	7.4	2008	1	3
BRS_TAURA_RR	1	7.3	2008	1	4
BRSGO_7962	-	-	2008	1	6
BRSMG_752S	3	7.7	2008	2	-
CD_233_RR	1	6.4	2008	1	5
CD_240_RR	3	6.9	2008	2	-
M_8766_RR	1	8.7	2008	1	3
NA_5909_RG	3	6.2	2008	2	-
NA_7255_RR	3	7.2	2008	2	-
NA_7337_RR	2	7.3	2008	2	-
NA_8015_RR	3	8	2008	2	-
M_8230_RR	2	8.2	2008	1	1
TMG_801	1	8.2	2008	1	1
TMG_803	1	8.7	2008	1	1
TMG_132_RR	1	8.5	2008	1	2
TMG_133_RR	1	8.6	2008	1	2
BMX_Turbo_RR	3	5.9	2009	2	-
BRS_295RR	1	6.5	2009	2	-
BRS_313	3	8.8	2009	2	-
BRS_317	1	6.6	2009	1	4
BRS_7860RR	1	7.8	2009	1	3
BRS_8160RR	1	8.1	2009	1	4
BRS_8460RR	1	8.4	2009	1	2
BRS_8560RR	1	8.5	2009	1	4
BRSGO_7560	1	7.5	2009	1	3
BRSGO_7960	1	7.9	2009	2	-
BRSGO_8060	1	8	2009	1	3
BRSGO_8360	3	8.1	2009	2	-
BRSGO_8660	1	8.7	2009	1	6
BRSMG_790A	1	7.9	2009	1	5
CD_236_RR	1	6.3	2009	1	7
CD_241_RR	3	6.8	2009	2	-
CD_244_RR	1	8	2009	1	6
CD_247_RR	1	8.3	2009	1	4
FUNDACEP_59_RR	1	7.5	2009	1	7
IGRA_RA_518_RR	-	6	2009	2	-
IGRA_RA_626_RR	-	7.7	2009	2	-
P98Y30	-	8.1	2009	1	2
STS_820_RR	-	-	2009	1	4
TMG_1182_RR	1	8.2	2009	1	4
BRS_314	1	9.2	2009	1	1
BRS_Tertulia_RR	1	6.7	2009	1	1
TMG_1066_RR	1	6.6	2009	1	1
BRS_316RR	1	6.5	2010	1	5
BRS_320	-	6.2	2010	1	5
BRS_Estancia_RR	1	5.9	2010	1	2
BRSMG_740SRR	3	7.4	2010	1	4
BRSMG_760SRR	3	7.6	2010	1	7
BRSMG_800A	1	8	2010	1	3
TMG_1188_RR	2	9	2010	2	-
TMG_7161_RR	3	6.3	2010	2	-
BRS_333RR	1	9.4	2011	1	5
BRS_334RR	1	7.3	2011	1	3
BRS_359RR	3	6	2011	2	-
BRS_360RR	3	6.2	2011	2	-
BRS_Tordilha_RR	1	6.2	2011	1	2
BRSGO_8061	1	8	2011	1	5
CD_2728_IPRO	3	7.2	2011	1	7
M_6210_IPRO	-	-	2011	2	-
M_6410_IPRO	3	6.4	2011	2	-
M_7110_IPRO	3	6.7	2011	1	7
NS_7200_RR	3	7.2	2011	2	-
NS_7901_RR	3	7.9	2011	1	7
NS_8490_RR	1	8.4	2011	1	2
TMG_4182	1	8.2	2011	1	2
TMG_7262_RR	2	6.2	2011	2	-
AS_3610_IPRO	3	6.1	2012	2	-
BMX_Desafio_RR	-	7.4	2012	2	-
BRSGO_7963	3	7.9	2012	2	-
M_5917_IPRO	-	5.9	2012	2	-
NS_5959_IPRO	3	5.9	2012	2	-
NS_7000_IPRO	3	7	2012	2	-
NS_7237_IPRO	3	7.2	2012	2	-
BMX_8579RSF_IPRO	3	8	2013	2	-
BRS_388RR	3	6.4	2013	2	-
BRS_7980	1	7.6	2013	1	4
CD_2620_IPRO	3	6.2	2013	2	-
M_8372_IPRO	1	8.3	2013	1	2
TMG_1180_RR	2	8	2013	2	-
TMG_2181_IPRO	1	8	2013	1	7
TMG_7062_IPRO	2	6.2	2013	2	-
9086RSF_IPRO	1	8.6	2014	2	-
BRS_1003_IPRO	3	6.4	2014	2	-
BRS_1010_IPRO	3	6.1	2014	2	-
BRS_7380_RR	3	7.2	2014	2	-
SYN_13561_IPRO	-	5.6	2014	2	-
63I64RSF_IPRO	3	6.3	2015	2	-
68I70RSF_IPRO	3	6.8	2015	2	-
75I77RSF_IPRO	3	7.5	2015	2	-
TMG_7063_IPRO	3	6.3	2016	2	-
A_7118_RG	-	-	-	2	-
BMX_Alvo_RR	-	-	-	2	-
BMX_Elite_IPRO	1	9.1	-	2	-
BMX_Impacto_RR	-	5.8	-	2	-
BRSMG_751SRR	-	-	-	2	-
Coker_8-8	-	-	-	1	4
DELTAPINE_506	1	6	-	1	4
M-SOY_7908_RR	3	7.8	-	1	4
M-SOY_8248	-	-	-	1	5
M-SOY_8287_RR	-	-	-	1	6
M-SOY_8336_RR	-	-	-	1	2
M-SOY_8352	-	-	-	1	4
M-SOY_8527_RR	-	8.6	-	1	5
M-SOY_8849_RR	-	8.9	-	1	2
M-SOY_8925	-	-	-	1	5
M-SOY_9056_RR	-	-	-	1	5
NA_66_RR	-	-	-	2	-
NS_6906_IPRO	3	6.9	-	2	-
OCEPAR_12	-	-	-	1	3
RMO_75	-	-	-	2	-
RMO_805	-	-	-	2	-
Shiranui	-	-	-	1	7
SRM_5500	-	-	-	2	-
SRM_5700	-	-	-	2	-
SRM_5900	-	-	-	2	-
SRM_6900	-	-	-	2	-
SRM_7200	-	-	-	2	-
SRM_7800	-	-	-	2	-
STS_750	1	7.5	-	1	6
STS_850	1	8.5	-	1	2
STS_870	3	8.7	-	1	5
UFV_14	-	-	-	1	6
Pelicano	-	-	-	1	1
Vtop_RR	-	6	-	2	-
* 1: determinate; 2: semi-indeterminate; 3: indeterminate.
