# Supplementary material for: Genetic diversity, population structure in a historical panel of Brazilian soybean cultivars
Source: PLoS One. 2025 Jan 30;20(1):e0313151. doi: 10.1371/journal.pone.0313151 (PMC11781709; doi:10.1371/journal.pone.0313151)
Supplement: S2 Table — (XLSX) [file pone.0313151.s002.xlsx]

## Sheet: Planilha1
Supplementary table 2. Analysis of molecular variance (AMOVA) evaluated with 19,576 SNPs.
Two Groups I and II
Variance components	Df	Sum Sq	%	P.value
Variations Between samples	1	102452	12.8393	<0.000
Variations Within samples	368	1.88817e+06	87.1607
Total variations	369	1.99062e+06
Seven sub-groups from Group 1
Variance components	Df	Sum Sq	%	P.value
Variations Between samples	6	99428.1	5.67539	<0.000
Variations Within samples	280	1348991	94.3246
Total variations	286	1448420
