# Supplementary material for: Genetic diversity, population structure in a historical panel of Brazilian soybean cultivars
Source: PLoS One. 2025 Jan 30;20(1):e0313151. doi: 10.1371/journal.pone.0313151 (PMC11781709; doi:10.1371/journal.pone.0313151)
Supplement: S3 Table — (XLSX) [file pone.0313151.s003.xlsx]

## Sheet: Planilha1
Supplementary Table 3. List of the SNPs under selection and associated to soybean QTLs
Chromosome	Block	Position Wm82.a1	SNP ID	PO	alpha	FST	Pi	Associated
1	35	7078401	ss715580785	1	2.0957	0.59693	0.0194394
1	35	7449176	ss715580796	1	2.0882	0.59528	0.0194394
1	35	7368962	ss715580793	1	2.0872	0.59505	0.0242391
1	35	7992623	ss715580814	1	2.0881	0.595	0.0194394
1	35	7948420	ss715580813	1	2.0841	0.59443	0.0218423
1	35	7476077	ss715580797	1	2.0848	0.59441	0.0194394
1	gap	8601858	ss715580836	1	2.0796	0.59346	0.0640653
1	35	6725300	ss715580773	1	2.0781	0.59321	0.0194394
1	35	7775299	ss715580807	1	2.078	0.59283	0.0194394
1	35	7346410	ss715580792	1	2.0772	0.59265	0.0242391
1	35	6754321	ss715580774	1	2.0729	0.59181	0.0194394
1	gap	8641430	ss715580838	1	2.0685	0.59045	0.0617707
1	gap	8933345	ss715580848	1	2.0555	0.58756	0.0686365
1	gap	9843399	ss715580886	1	2.0569	0.58755	0.0866805
1	gap	9967172	ss715580889	1	2.0507	0.58662	0.0933478
1	59	47672271	ss715579726	1	2.0487	0.58604	0.0194394	yes
1	35	7683057	ss715580804	1	2.0474	0.58596	0.0194394
1	gap	10238435	ss715578410	1	2.0477	0.58587	0.070913
1	gap	10697006	ss715578422	1	2.0459	0.58552	0.070913
1	gap	10645006	ss715578420	1	2.0429	0.58488	0.070913
1	gap	10052330	ss715578402	1	2.0406	0.58435	0.0731836
1	gap	9772578	ss715580882	1	2.0362	0.58317	0.0799591
1	22	2785930	ss715578876	1	2.0323	0.58241	0.0290148
1	gap	10015701	ss715578401	1	2.0316	0.58235	0.0822056
1	gap	10768239	ss715578424	1	2.029	0.58181	0.0754481
1	gap	9235132	ss715580860	1	2.0245	0.58064	0.070913
1	34	5273370	ss715580393	1	2.0238	0.58033	0.0194394
1	gap	9040010	ss715580852	1	2.0103	0.5772	0.0911314
1	90	55168808	ss715580664	1	2.0085	0.57696	0.0194394
1	35	6835270	ss715580776	1	1.9942	0.57384	0.0194394
1	gap	8721909	ss715580840	1	1.9711	0.56822	0.0955582
1	14	1785653	ss715578619	1	1.9299	0.55866	0.0194394
1	gap	1535892	ss715578547	1	1.9131	0.55461	0.0866805
1	gap	244270	ss715578777	1	1.8956	0.55063	0.102153
1	gap	1708599	ss715578598	1	1.8838	0.54767	0.0617707
1	75	51074675	ss715580187	1	1.8654	0.54377	0.0194394	yes
1	75	51049901	ss715580186	1	1.8576	0.54173	0.0218423	yes
1	75	50824960	ss715580154	1	1.8533	0.54101	0.0194394	yes
2	137	6774687	ss715583781	1	2.0987	0.59744	0.0194394
2	166	36516619	ss715582011	1	2.0955	0.59645	0.0194394	yes
2	133	6380649	ss715583736	1	2.0905	0.59574	0.0754481
2	gap	6621655	ss715583760	1	2.0835	0.59401	0.070913
2	gap	28164704	ss715581706	1	2.0815	0.59371	0.070913
2	132	6313526	ss715583726	1	2.0807	0.59364	0.0194394
2	135	6587978	ss715583757	1	2.0769	0.59273	0.0242391
2	135	6542731	ss715583753	1	2.0756	0.59234	0.0194394
2	131	6044318	ss715583702	1	2.0765	0.59222	0.0194394
2	gap	40366833	ss715582171	1	2.069	0.59065	0.0799591
2	gap	21180078	ss715581487	1	2.0608	0.58917	0.070913
2	186	47496668	ss715583110	1	2.0582	0.58844	0.0218423	yes
2	gap	7677205	ss715583902	1	2.0484	0.58618	0.070913
2	147	9777790	ss715584274	1	2.0474	0.58601	0.0194394	yes
2	gap	31367826	ss715581832	1	2.0491	0.58592	0.070913
2	142	8264025	ss715583989	1	2.0378	0.58377	0.0194394	yes
2	gap	15572815	ss715581359	1	2.0383	0.5837	0.0731836
2	142	8259841	ss715583988	1	2.0364	0.58333	0.02663	yes
2	gap	15187460	ss715581342	1	2.0361	0.58299	0.0731836
2	184	47372309	ss715583095	1	2.0319	0.58259	0.0194394	yes
2	gap	15537016	ss715581356	1	2.0311	0.58252	0.0337664
2	187	48667985	ss715583213	1	2.0301	0.58179	0.0194394	yes
2	gap	48734356	ss715583221	1	2.0254	0.58104	0.0889089
2	184	47338829	ss715583088	1	2.0254	0.58077	0.0194394	yes
2	155	11179791	ss715580989	1	1.9988	0.57498	0.0194394
2	gap	6889619	ss715583795	1	2.001	0.57498	0.0822056
2	142	8132109	ss715583972	1	1.9981	0.57435	0.0194394	yes
2	gap	16532985	ss715581377	1	1.9968	0.57422	0.0361332
2	155	11173869	ss715580985	1	1.9962	0.57419	0.0799591
2	gap	20826776	ss715581477	1	1.9936	0.57336	0.0777066
2	gap	20936922	ss715581479	1	1.9924	0.57323	0.084446
2	gap	15795039	ss715581364	1	1.9901	0.57269	0.0889089
2	gap	28352429	ss715581716	1	1.9891	0.57223	0.0799591
2	gap	20913388	ss715581478	1	1.9879	0.57207	0.084446
2	gap	16256411	ss715581372	1	1.9845	0.57142	0.084446
2	gap	18130938	ss715581413	1	1.9857	0.57133	0.0911314
2	131	6154561	ss715583706	1	1.983	0.57122	0.0194394
2	gap	16751220	ss715581384	1	1.9835	0.5711	0.084446
2	gap	16662790	ss715581380	1	1.9823	0.57105	0.0822056
2	gap	15988579	ss715581368	1	1.9819	0.57076	0.0933478
2	157	11900234	ss715581054	1	1.9793	0.57042	0.0242391	yes
2	142	8155778	ss715583975	1	1.9793	0.57015	0.02663	yes
2	gap	19132806	ss715581441	1	1.9785	0.56996	0.0777066
2	142	8155265	ss715583974	1	1.9711	0.56838	0.0194394	yes
2	151	10064424	ss715580895	1	1.9696	0.56789	0.0194394	yes
2	gap	15833646	ss715581365	1	1.9673	0.56754	0.0502075
2	gap	11270843	ss715580998	1	1.9664	0.56717	0.0337664
2	gap	16502813	ss715581376	1	1.9641	0.56667	0.0911314
2	142	8073670	ss715583963	1	1.9607	0.56559	0.0194394	yes
2	gap	22724727	ss715581538	1	1.9561	0.56457	0.084446
2	156	11516242	ss715581019	1	1.9311	0.55901	0.0194394	yes
2	gap	14584136	ss715581311	1	1.9228	0.55715	0.102153
2	gap	7227764	ss715583849	1	1.9194	0.55627	0.0337664
2	gap	11494392	ss715581013	1	1.9176	0.55607	0.084446
2	137	6660851	ss715583767	1	1.8955	0.55068	0.0194394
2	133	6350134	ss715583730	1	1.8861	0.54867	0.0242391
2	gap	7258057	ss715583851	1	1.8836	0.54778	0.0617707
2	gap	7109508	ss715583830	1	1.8826	0.54777	0.0933478
2	186	47872883	ss715583149	1	1.8807	0.54728	0.0194394	yes
2	186	47828718	ss715583142	1	1.8761	0.54648	0.0218423	yes
2	138	7043631	ss715583816	1	1.8719	0.54515	0.0194394	yes
2	186	47822183	ss715583141	1	1.8678	0.54427	0.0242391	yes
2	140	7156218	ss715583838	1	1.863	0.54314	0.0194394
2	gap	10025946	ss715580892	1	1.8553	0.54141	0.0640653
2	138	7011649	ss715583809	1	1.8552	0.5414	0.0194394	yes
2	142	8087652	ss715583968	1	1.8389	0.53745	0.0218423	yes
2	168	39722733	ss715582145	1	1.8244	0.53409	0.0218423
2	133	6340233	ss715583728	1	1.809	0.53069	0.0194394
2	131	5888703	ss715583683	1	1.7728	0.52201	0.0242391
2	193	49934313	ss715583342	1	1.7669	0.52055	0.0194394	yes
2	193	49931566	ss715583341	1	1.7657	0.52039	0.0194394	yes
2	137	6748351	ss715583779	1	1.7489	0.51642	0.0194394
3	275	47250310	ss715586625	1	2.0871	0.59467	0.0194394	yes
3	gap	47406309	ss715586644	1	2.0608	0.58892	0.070913
3	gap	47535566	ss715586660	1	2.0587	0.5883	0.0754481
3	gap	47454564	ss715586651	1	2.0482	0.58606	0.0731836
3	gap	4940504	ss715586713	1	2.034	0.58287	0.0731836
3	gap	35556758	ss715585344	1	2.0251	0.58066	0.0777066
3	195	82297	ss715586977	1	2.0216	0.57999	0.0194394
3	gap	35564856	ss715585346	1	2.0139	0.57829	0.0822056
3	243	38751677	ss715585755	1	1.9802	0.57052	0.0194394	yes
3	gap	26582307	ss715584937	1	1.9757	0.5692	0.0822056
3	243	38753254	ss715585757	1	1.9717	0.56828	0.0242391	yes
3	196	266661	ss715584939	1	1.9307	0.55913	0.02663
3	195	113705	ss715584381	1	1.9301	0.55851	0.0194394
3	195	49691	ss715586720	1	1.9283	0.55814	0.0218423
3	195	107506	ss715584358	1	1.9224	0.55721	0.0194394
3	195	18316	ss715584618	1	1.9203	0.55655	0.0194394
3	195	122449	ss715584408	1	1.9188	0.5563	0.0194394
3	247	40001056	ss715585871	1	1.8856	0.54848	0.02663	yes
3	gap	33146650	ss715585194	1	1.8744	0.5456	0.0617707
3	gap	33121121	ss715585192	1	1.8644	0.5433	0.121614
3	gap	8172034	ss715586973	1	1.7696	0.52126	0.173114
4	277	862060	ss715589482	1	2.0931	0.59575	0.0242391
4	299	8331280	ss715589413	1	2.0871	0.59494	0.0218423	yes
4	gap	5597899	ss715589085	1	2.0799	0.59316	0.0571635
4	277	867165	ss715589493	1	2.0769	0.593	0.0194394
4	293	6723518	ss715589173	1	2.074	0.59197	0.0218423
4	287	4145303	ss715588091	1	2.0711	0.59118	0.0194394	yes
4	gap	5592124	ss715589084	1	2.0607	0.58913	0.0731836
4	298	8214043	ss715589382	1	2.0452	0.58549	0.0194394	yes
4	317	35290640	ss715587787	1	2.0287	0.58132	0.0218423	yes
4	gap	41041309	ss715588060	1	2.0256	0.58088	0.0731836
4	gap	29289153	ss715587601	1	2.0259	0.58087	0.0933478
4	298	8188210	ss715589375	1	2.0157	0.5789	0.0218423	yes
4	318	36297793	ss715587819	1	2.0153	0.57845	0.0218423
4	314	28908534	ss715587592	1	2.0109	0.57735	0.0218423
4	317	35491911	ss715587795	1	2.0069	0.57639	0.0242391	yes
4	gap	34835804	ss715587775	1	2.0021	0.57537	0.0866805
4	290	5050871	ss715589048	1	1.9903	0.57293	0.0194394
4	298	8224272	ss715589384	1	1.9818	0.57088	0.0218423	yes
4	330	43356805	ss715588345	1	1.982	0.57071	0.0218423	yes
4	290	5053814	ss715589049	1	1.974	0.56882	0.0218423
4	gap	5774682	ss715589097	1	1.9514	0.56373	0.0911314
4	300	8516257	ss715589451	1	1.9495	0.56314	0.0194394	yes
4	288	4372365	ss715588385	1	1.936	0.5602	0.02663
4	334	44390542	ss715588504	1	1.9256	0.55758	0.0194394
4	339	46096523	ss715588682	1	1.9214	0.55685	0.0194394
4	gap	40973259	ss715588050	1	1.9161	0.55542	0.0911314
4	292	6168413	ss715589131	1	1.9136	0.55488	0.02663
4	gap	5282581	ss715589065	1	1.9043	0.55277	0.102153
4	gap	5572742	ss715589081	1	1.8977	0.55119	0.0799591
4	gap	5586314	ss715589083	1	1.8979	0.55117	0.0911314
4	gap	7592908	ss715589292	1	1.8979	0.55112	0.0955582
4	gap	7617935	ss715589297	1	1.8961	0.55083	0.0889089
4	gap	7493529	ss715589278	1	1.8927	0.54983	0.0955582
4	gap	7594346	ss715589293	1	1.891	0.54972	0.0337664
4	gap	7445291	ss715589272	1	1.8894	0.54896	0.0384939
4	gap	7627278	ss715589299	1	1.887	0.54868	0.0617707
4	gap	7561208	ss715589287	1	1.8883	0.54862	0.0431974
4	gap	7492193	ss715589277	1	1.884	0.54785	0.110863
4	290	4814981	ss715588942	1	1.8716	0.54525	0.02663
4	304	9720640	ss715589728	1	1.8701	0.54486	0.02663
4	gap	7590005	ss715589291	1	1.8709	0.54471	0.113025
4	gap	43654873	ss715588376	1	1.8667	0.54387	0.0640653
4	330	43401074	ss715588348	1	1.8654	0.54383	0.0313936	yes
4	334	44430215	ss715588507	1	1.8625	0.543	0.0218423
4	gap	5537978	ss715589078	1	1.86	0.54255	0.119476
4	322	41922995	ss715588149	1	1.858	0.54207	0.0218423	yes
4	304	9713316	ss715589724	1	1.8563	0.54174	0.0218423
4	gap	41528634	ss715588095	1	1.8549	0.54144	0.113025
4	gap	5508379	ss715589076	1	1.8547	0.54109	0.0640653
4	304	9660920	ss715589710	1	1.852	0.5406	0.02663
4	285	2923894	ss715587600	1	1.8467	0.53961	0.0218423
4	328	43122329	ss715588320	1	1.8465	0.53931	0.02663	yes
4	gap	7222462	ss715589251	1	1.8388	0.53736	0.138503
4	300	8546388	ss715589462	1	1.8334	0.53605	0.0242391	yes
4	gap	7125170	ss715589233	1	1.8256	0.5344	0.142665
4	gap	11250773	ss715587066	1	1.8074	0.53007	0.125872
4	304	9617727	ss715589704	1	1.7988	0.52806	0.0242391
4	305	11382829	ss715587072	1	1.7954	0.52754	0.0194394	yes
4	305	12029025	ss715587089	1	1.7764	0.52303	0.0218423	yes
5	402	36352691	ss715591322	1	2.086	0.59465	0.0384939
5	gap	2557904	ss715590252	1	2.0782	0.593	0.0663539
5	407	38466626	ss715591638	1	2.0765	0.59246	0.0384939
5	407	38519280	ss715591644	1	2.075	0.59212	0.0384939
5	354	830583	ss715592520	1	2.0681	0.59089	0.0218423	yes
5	407	38495666	ss715591642	1	2.0681	0.59059	0.0218423
5	gap	2558192	ss715590253	1	2.0682	0.59053	0.0640653
5	gap	2784945	ss715590355	1	2.0435	0.58509	0.0754481
5	gap	2376746	ss715590208	1	2.0187	0.57894	0.0525322
5	386	33458251	ss715590895	1	2.0174	0.57887	0.0218423	yes
5	gap	32961331	ss715590839	1	2.0108	0.57741	0.0337664
5	404	36687901	ss715591376	1	1.9968	0.57456	0.02663
5	404	36734258	ss715591381	1	1.9957	0.57369	0.0242391
5	378	31305071	ss715590647	1	1.9651	0.56686	0.0218423	yes
5	378	31201510	ss715590629	1	1.9579	0.56506	0.0218423	yes
5	375	30880235	ss715590568	1	1.9456	0.56255	0.0218423
5	378	31321516	ss715590651	1	1.9435	0.56184	0.0290148	yes
5	407	38453430	ss715591635	1	1.9319	0.55903	0.0218423
5	gap	990860	ss715592660	1	1.9258	0.55753	0.084446
5	414	39836982	ss715591867	1	1.9162	0.55561	0.0242391
5	393	34286795	ss715591027	1	1.9128	0.55448	0.0218423	yes
5	393	34421237	ss715591041	1	1.9114	0.55442	0.0242391	yes
5	gap	33217095	ss715590869	1	1.9097	0.55408	0.0911314
5	gap	3067539	ss715590551	1	1.9099	0.554	0.0911314
5	393	34414234	ss715591040	1	1.9081	0.55373	0.02663	yes
5	gap	32447906	ss715590779	1	1.9072	0.55321	0.102153
5	gap	29660089	ss715590456	1	1.9052	0.55308	0.0955582
5	gap	34061973	ss715590994	1	1.9049	0.55288	0.0999609
5	393	34406874	ss715591037	1	1.9042	0.55277	0.0337664	yes
5	393	34234207	ss715591023	1	1.9043	0.55266	0.0218423	yes
5	gap	34170718	ss715591010	1	1.9	0.55151	0.0977625
5	gap	32623007	ss715590794	1	1.897	0.55113	0.110863
5	gap	32621366	ss715590790	1	1.8963	0.55102	0.0933478
5	gap	34664877	ss715591076	1	1.8944	0.55029	0.0911314
5	gap	32373615	ss715590775	1	1.8934	0.55027	0.0999609
5	gap	34067097	ss715590997	1	1.8845	0.54815	0.0617707
5	393	34333493	ss715591034	1	1.8779	0.54656	0.0290148	yes
5	gap	33238782	ss715590872	1	1.8717	0.54498	0.0640653
5	384	32782329	ss715590816	1	1.8705	0.54479	0.02663
5	gap	29020658	ss715590427	1	1.8643	0.5435	0.0777066
5	gap	8370909	ss715592523	1	1.8534	0.54098	0.113025
5	414	39924642	ss715591873	1	1.8233	0.53379	0.0218423
5	406	37156306	ss715591442	1	1.7599	0.5191	0.0218423	yes
6	489	46979780	ss715594719	1	2.083	0.59385	0.0242391	yes
6	gap	1773979	ss715593774	1	2.0822	0.5938	0.0455401
6	433	5401160	ss715595331	1	2.0678	0.59055	0.0218423	yes
6	440	9927634	ss715595707	1	2.0572	0.58816	0.136413	yes
6	488	46912942	ss715594707	1	2.0525	0.58661	0.02663
6	433	5538645	ss715595349	1	2.0492	0.58639	0.02663	yes
6	503	49314783	ss715595125	1	2.0456	0.5856	0.02663
6	gap	11165149	ss715592759	1	2.0408	0.58445	0.0337664
6	433	5493202	ss715595342	1	2.0285	0.58156	0.0290148	yes
6	471	17109445	ss715593682	1	2.0256	0.58081	0.0290148	yes
6	428	2253042	ss715593923	1	2.0128	0.57784	0.0290148
6	gap	17674401	ss715593769	1	2.01	0.57704	0.0933478
6	gap	8216151	ss715595589	1	1.9987	0.57494	0.0799591
6	425	1278224	ss715592957	1	1.9956	0.57424	0.0242391
6	496	48478287	ss715594981	1	1.9956	0.57402	0.0218423	yes
6	gap	1771968	ss715593773	1	1.9904	0.57274	0.134317
6	431	3969257	ss715594364	1	1.9897	0.57256	0.0290148
6	426	1428270	ss715593213	1	1.9772	0.56993	0.0242391	yes
6	435	6535197	ss715595427	1	1.9749	0.56895	0.0384939
6	449	12334352	ss715592895	1	1.9594	0.5656	0.0242391
6	472	23793292	ss715593955	1	1.9528	0.56384	0.0218423	yes
6	gap	21144296	ss715593882	1	1.9518	0.56353	0.102153
6	450	12357292	ss715592900	1	1.9517	0.56349	0.0290148
6	gap	30794029	ss715594128	1	1.9515	0.56344	0.0911314
6	475	32155416	ss715594156	1	1.9491	0.56312	0.0242391
6	gap	22176852	ss715593911	1	1.9489	0.56291	0.0889089
6	433	5382083	ss715595328	1	1.9481	0.56287	0.02663	yes
6	475	32463535	ss715594161	1	1.9472	0.56261	0.0242391
6	gap	27446288	ss715594045	1	1.9432	0.56182	0.0911314
6	472	23959908	ss715593959	1	1.9444	0.56181	0.0242391	yes
6	472	24014701	ss715593960	1	1.9424	0.5616	0.0242391	yes
6	gap	33746853	ss715594197	1	1.9413	0.561	0.0889089
6	473	28432246	ss715594071	1	1.9384	0.56031	0.0337664
6	475	32225162	ss715594157	1	1.9362	0.56007	0.02663
6	488	46869619	ss715594695	1	1.9319	0.55925	0.0242391
6	gap	39539890	ss715594357	1	1.9313	0.55902	0.0999609
6	491	47734264	ss715594874	1	1.9251	0.55767	0.0478768
6	gap	27472307	ss715594046	1	1.9273	0.55764	0.0384939
6	gap	37969408	ss715594317	1	1.9211	0.55649	0.0955582
6	gap	13319485	ss715593024	1	1.904	0.55245	0.0911314
6	491	47714092	ss715594871	1	1.898	0.5514	0.0822056
6	491	47705282	ss715594868	1	1.8913	0.54991	0.0384939
6	gap	38110956	ss715594320	1	1.8918	0.54988	0.102153
6	gap	20396381	ss715593854	1	1.8907	0.54945	0.100193
6	gap	20433336	ss715593856	1	1.8861	0.54847	0.0617707
6	gap	20835584	ss715593869	1	1.8854	0.54822	0.0977625
6	gap	20874358	ss715593871	1	1.8762	0.54603	0.10652
6	gap	20152926	ss715593843	1	1.8736	0.54541	0.108694
6	gap	20716440	ss715593865	1	1.8701	0.54473	0.0777066
6	gap	25586622	ss715593997	1	1.8641	0.54331	0.125872
6	gap	41558653	ss715594414	1	1.8623	0.5431	0.123746
6	450	12346248	ss715592899	1	1.8357	0.53684	0.0218423
6	450	12341133	ss715592897	1	1.8271	0.53486	0.0242391
6	gap	25505413	ss715593995	1	1.8152	0.53181	0.136413
6	474	29875655	ss715594104	1	1.8142	0.5316	0.02663	yes
6	472	23372805	ss715593943	1	1.8113	0.53095	0.0242391	yes
6	472	23626610	ss715593952	1	1.8057	0.52961	0.0408487	yes
6	gap	26082150	ss715594012	1	1.8041	0.52938	0.148863
6	gap	30368522	ss715594117	1	1.8025	0.52896	0.150917
6	473	28649922	ss715594076	1	1.8011	0.52859	0.0337664
6	gap	28178412	ss715594064	1	1.7955	0.52724	0.144737
6	gap	25799930	ss715594002	1	1.7941	0.527	0.161097
6	gap	22241761	ss715593913	1	1.7927	0.52658	0.142665
6	473	28546633	ss715594073	1	1.792	0.52636	0.02663
6	gap	24841412	ss715593981	1	1.7864	0.52538	0.163115
7	567	33763951	ss715597228	1	2.0837	0.59389	0.0242391
7	gap	9180257	ss715598998	1	2.0666	0.59043	0.0663539
7	581	37816742	ss715597652	1	2.0643	0.58981	0.0242391
7	574	36740924	ss715597457	1	2.0287	0.58125	0.02663	yes
7	568	35103803	ss715597294	1	2.026	0.58057	0.0242391
7	551	15172709	ss715596371	1	2.0242	0.58055	0.0290148
7	gap	15472378	ss715596422	1	2.02	0.57967	0.0799591
7	gap	15452723	ss715596416	1	2.0182	0.57926	0.0799591
7	gap	15598554	ss715596445	1	2.0151	0.57858	0.0822056
7	554	15736416	ss715596465	1	2.0049	0.57626	0.0242391
7	gap	38662721	ss715597794	1	1.9919	0.57302	0.0866805
7	gap	38655721	ss715597791	1	1.9908	0.5728	0.0777066
7	gap	38658383	ss715597792	1	1.9839	0.57122	0.084446
7	522	4536931	ss715598253	1	1.9815	0.57068	0.0242391
7	524	5182545	ss715598307	1	1.9815	0.57065	0.0242391
7	583	38206867	ss715597726	1	1.955	0.56456	0.0290148
7	gap	27153882	ss715596962	1	1.9534	0.56403	0.0822056
7	540	8540690	ss715598852	1	1.9527	0.56395	0.0313936
7	569	35724612	ss715597338	1	1.9533	0.56394	0.0337664
7	561	20298469	ss715596766	1	1.9461	0.56273	0.02663
7	583	38225610	ss715597732	1	1.9352	0.55977	0.0242391
7	583	38221840	ss715597730	1	1.9293	0.5588	0.02663
7	gap	15465404	ss715596420	1	1.9209	0.55653	0.0935656
7	589	42884486	ss715598137	1	1.9047	0.55282	0.0822056
7	549	14491797	ss715596249	1	1.8743	0.54566	0.0242391
7	567	33530522	ss715597218	1	1.8621	0.54277	0.0313936
7	gap	30069592	ss715597077	1	1.8572	0.5418	0.113025
7	gap	29958584	ss715597073	1	1.8509	0.54034	0.121614
7	gap	28822568	ss715597035	1	1.8482	0.53982	0.148863
7	gap	28705273	ss715597032	1	1.8489	0.53954	0.138503
7	gap	32366030	ss715597171	1	1.8415	0.53817	0.0478768
7	556	16189219	ss715596536	1	1.8261	0.53459	0.02663	yes
7	562	20579335	ss715596776	1	1.8235	0.5341	0.02663
7	561	20245375	ss715596765	1	1.81	0.53104	0.0242391
8	603	2969485	ss715601337	1	2.0982	0.59695	0.02663	yes
8	593	1126603	ss715599259	1	2.0896	0.59547	0.0431974
8	604	3237258	ss715601435	1	2.0892	0.59533	0.0242391
8	592	733933	ss715602674	1	2.0884	0.59498	0.0290148
8	674	42388511	ss715602048	1	2.0837	0.59432	0.0361332
8	675	42443954	ss715602055	1	2.0833	0.59429	0.0290148
8	682	43724738	ss715602227	1	2.0839	0.59411	0.02663
8	675	42445423	ss715602056	1	2.0817	0.59388	0.0822056
8	649	20482144	ss715600529	1	2.0817	0.59382	0.0313936
8	649	20507776	ss715600535	1	2.0815	0.59367	0.02663
8	648	20270362	ss715600482	1	2.0794	0.59333	0.0337664	yes
8	675	42434830	ss715602052	1	2.0742	0.59216	0.0290148
8	645	18446262	ss715600075	1	2.0726	0.59178	0.02663	yes
8	646	18772502	ss715600115	1	2.0723	0.59173	0.02663	yes
8	648	20291606	ss715600489	1	2.0723	0.59172	0.02663	yes
8	648	20253401	ss715600478	1	2.0718	0.5914	0.02663	yes
8	649	20483450	ss715600530	1	2.0705	0.59107	0.02663
8	648	19866115	ss715600387	1	2.0687	0.59099	0.0408487	yes
8	649	20398575	ss715600516	1	2.0664	0.59057	0.0822056
8	648	20229267	ss715600470	1	2.0665	0.59039	0.02663	yes
8	649	20341334	ss715600506	1	2.0669	0.59035	0.0478768
8	649	20399991	ss715600518	1	2.0664	0.59033	0.02663
8	645	18445335	ss715600074	1	2.0673	0.59022	0.0313936	yes
8	645	18392822	ss715600063	1	2.066	0.59017	0.0525322	yes
8	648	20281038	ss715600485	1	2.0627	0.58952	0.02663	yes
8	648	19544959	ss715600268	1	2.0617	0.58918	0.02663	yes
8	649	20335950	ss715600503	1	2.061	0.58911	0.02663
8	646	18675342	ss715600094	1	2.0613	0.58878	0.0290148	yes
8	648	20134209	ss715600461	1	2.057	0.58825	0.02663	yes
8	648	20216018	ss715600467	1	2.0566	0.5879	0.0431974	yes
8	gap	4237309	ss715602046	1	2.0526	0.58703	0.0731836
8	649	20650509	ss715600546	1	2.0506	0.58662	0.0290148
8	635	15384664	ss715599694	1	2.0501	0.58623	0.0313936
8	gap	4216509	ss715602023	1	2.0488	0.58621	0.0822056
8	gap	4318167	ss715602149	1	2.0473	0.58594	0.0822056
8	682	43896783	ss715602240	1	2.0474	0.58566	0.0290148
8	649	20523283	ss715600536	1	2.0418	0.58477	0.0361332
8	645	18428888	ss715600065	1	2.0426	0.58456	0.02663	yes
8	645	18432601	ss715600070	1	2.0387	0.58404	0.0290148	yes
8	gap	4197658	ss715602011	1	2.0339	0.58267	0.0502075
8	607	8599141	ss715602783	1	2.0231	0.58009	0.02663	yes
8	607	8582955	ss715602779	1	2.0065	0.57667	0.02663	yes
8	637	15938732	ss715599755	1	1.9997	0.57468	0.0242391	yes
8	gap	15730316	ss715599725	1	1.9727	0.56862	0.0999609
8	595	1536378	ss715599691	1	1.9454	0.56226	0.0337664
8	601	2545667	ss715601195	1	1.926	0.55791	0.02663	yes
8	gap	44751317	ss715602310	1	1.8654	0.54367	0.0640653
8	gap	44826733	ss715602314	1	1.8535	0.54082	0.117331
8	670	40787122	ss715601857	1	1.848	0.53976	0.02663
8	630	14594809	ss715599579	1	1.7525	0.51758	0.0242391
8	597	1812232	ss715600012	1	1.7499	0.51669	0.0242391	yes
9	702	3281289	ss715603631	1	2.0908	0.59583	0.0408487	yes
9	702	3272145	ss715603627	1	2.0882	0.59491	0.02663	yes
9	702	3292187	ss715603635	1	2.0834	0.59434	0.0866805	yes
9	769	44705297	ss715604834	1	2.0563	0.58783	0.02663	yes
9	760	42160306	ss715604574	1	2.0537	0.58745	0.0337664	yes
9	703	3549675	ss715603723	1	2.0273	0.5813	0.0431974	yes
9	697	2542592	ss715603382	1	2.0107	0.57741	0.02663	yes
9	697	2506877	ss715603374	1	2.0057	0.57591	0.02663	yes
9	gap	3876837	ss715604061	1	1.9902	0.57297	0.0777066
9	703	3463354	ss715603694	1	1.9902	0.57273	0.0502075	yes
9	gap	3886229	ss715604085	1	1.9649	0.56701	0.0337664
9	738	36404996	ss715603768	1	1.9645	0.56665	0.02663
9	gap	23311310	ss715603347	1	1.9222	0.55692	0.102153
9	gap	41791150	ss715604524	1	1.9147	0.5553	0.0999609
9	gap	38014849	ss715603984	1	1.8948	0.55021	0.0977625
9	gap	38217057	ss715603996	1	1.8867	0.54864	0.0977625
9	gap	38239237	ss715603999	1	1.8738	0.54585	0.117331
9	gap	38280719	ss715604000	1	1.8721	0.54536	0.108694
9	751	40270974	ss715604321	1	1.7828	0.52429	0.0337664
9	741	37671270	ss715603936	1	1.7737	0.52235	0.0290148	yes
10	779	849617	ss715608603	1	2.0901	0.59527	0.0290148
10	823	39624479	ss715606899	1	2.0863	0.59491	0.0337664	yes
10	820	38970496	ss715606799	1	2.0726	0.59161	0.0431974	yes
10	837	45913909	ss715607572	1	2.069	0.59084	0.0313936	yes
10	gap	7652592	ss715608539	1	2.0543	0.58745	0.0799591
10	gap	8034673	ss715608585	1	2.0526	0.58731	0.070913
10	837	45963140	ss715607581	1	2.0515	0.58687	0.0361332	yes
10	gap	7883791	ss715608569	1	2.0518	0.58666	0.0731836
10	gap	7796028	ss715608556	1	2.0498	0.58665	0.0731836
10	gap	7216004	ss715608501	1	2.0468	0.58575	0.070913
10	gap	7825810	ss715608565	1	2.0449	0.58514	0.070913
10	gap	8386769	ss715608597	1	2.0437	0.58489	0.0337664
10	gap	47756102	ss715607806	1	2.0427	0.58479	0.0777066
10	gap	7268076	ss715608508	1	2.0423	0.58473	0.0731836
10	gap	7884206	ss715608570	1	2.042	0.58457	0.0754481
10	gap	8404574	ss715608599	1	2.0382	0.58396	0.0866805
10	gap	8023828	ss715608581	1	2.0372	0.58337	0.0754481
10	gap	7667954	ss715608544	1	2.0352	0.58334	0.070913
10	817	37286674	ss715606548	1	2.0337	0.58269	0.0337664	yes
10	gap	42749065	ss715607266	1	2.0318	0.58219	0.0337664
10	840	47353574	ss715607730	1	2.027	0.58113	0.0337664
10	817	37694425	ss715606580	1	2.0078	0.57682	0.0290148	yes
10	gap	47733469	ss715607798	1	2.0067	0.5765	0.0756261
10	gap	49094705	ss715608045	1	2.0011	0.57536	0.0777066
10	gap	37807793	ss715606601	1	2.002	0.57531	0.070913
10	gap	43563819	ss715607340	1	1.9954	0.57381	0.0999609
10	gap	47120869	ss715607701	1	1.9698	0.56802	0.0933478
10	gap	28108873	ss715606080	1	1.9693	0.56764	0.0889089
10	gap	46710434	ss715607680	1	1.9662	0.56698	0.0866805
10	812	14558407	ss715605631	1	1.9623	0.56618	0.0313936
10	gap	47158859	ss715607706	1	1.9623	0.56615	0.0933478
10	812	14837349	ss715605644	1	1.9629	0.56602	0.0290148
10	812	15195085	ss715605658	1	1.9579	0.56484	0.0361332
10	841	47426702	ss715607754	1	1.9556	0.5648	0.0290148
10	841	47416894	ss715607748	1	1.9559	0.56479	0.0313936
10	812	14269582	ss715605622	1	1.9541	0.56422	0.02663
10	812	16623140	ss715605713	1	1.9538	0.56418	0.0290148
10	841	47403172	ss715607744	1	1.951	0.56367	0.0361332
10	841	47393349	ss715607742	1	1.9467	0.56279	0.0337664
10	841	47514302	ss715607766	1	1.9461	0.56259	0.0408487
10	gap	47199370	ss715607710	1	1.9453	0.56223	0.0799591
10	gap	42602049	ss715607253	1	1.9424	0.56168	0.0866805
10	841	47421984	ss715607752	1	1.9349	0.56002	0.0525322
10	gap	43566706	ss715607341	1	1.9059	0.55326	0.0955582
10	812	15539434	ss715605669	1	1.8397	0.53767	0.0290148
10	812	16790440	ss715605719	1	1.839	0.53708	0.0502075
10	812	14985037	ss715605651	1	1.8346	0.53623	0.0290148
10	812	16386925	ss715605706	1	1.8297	0.5352	0.0337664
10	gap	28349596	ss715606095	1	1.8279	0.53499	0.165127
10	gap	28542911	ss715606101	1	1.8285	0.53493	0.138503
10	812	16411513	ss715605707	1	1.8274	0.53477	0.0290148
10	812	14327332	ss715605624	1	1.8279	0.53474	0.02663
10	812	14512546	ss715605629	1	1.8204	0.53296	0.0290148
11	gap	705392	ss715611063	1	2.0848	0.59435	0.0640653
11	876	8045981	ss715611180	1	2.0802	0.59321	0.0290148	yes
11	gap	15004881	ss715609113	1	2.0795	0.59286	0.0731836
11	924	38420523	ss715610555	1	2.0729	0.59186	0.0290148
11	892	15739122	ss715609262	1	2.073	0.59181	0.0337664
11	881	8695967	ss715611258	1	2.0731	0.59165	0.0290148	yes
11	gap	37877507	ss715610473	1	2.0723	0.59138	0.0640653
11	gap	10487472	ss715608759	1	2.0518	0.58689	0.0822056
11	883	10272867	ss715608741	1	2.0423	0.58498	0.0686365
11	gap	35225738	ss715610147	1	2.0406	0.58432	0.0754481
11	gap	35223045	ss715610146	1	2.0409	0.58429	0.0777066
11	919	38005422	ss715610498	1	2.0383	0.58368	0.140587
11	gap	35171563	ss715610134	1	2.0351	0.58311	0.0822056
11	gap	35225777	ss715610148	1	2.0341	0.58279	0.0754481
11	919	37959474	ss715610494	1	2.0342	0.58276	0.0384939
11	889	14951565	ss715609106	1	1.9989	0.57462	0.0313936	yes
11	925	38606304	ss715610575	1	1.9794	0.5701	0.0384939
11	925	38648078	ss715610583	1	1.9774	0.56941	0.0361332
11	925	38644813	ss715610582	1	1.9727	0.56846	0.0337664
11	904	27037881	ss715609817	1	1.9703	0.56806	0.0431974
11	925	38597700	ss715610574	1	1.9699	0.56801	0.0313936
11	925	38631595	ss715610576	1	1.9463	0.56276	0.0408487
11	904	26818346	ss715609806	1	1.945	0.56238	0.0431974
11	890	15071617	ss715609119	1	1.9455	0.56219	0.0455401	yes
11	906	32363835	ss715609940	1	1.9321	0.55923	0.0337664
11	gap	1819725	ss715609554	1	1.9154	0.55537	0.0866805
11	gap	17274491	ss715609443	1	1.8636	0.54345	0.0640653
11	gap	17201017	ss715609439	1	1.8517	0.54052	0.123746
11	900	21023332	ss715609629	1	1.8188	0.53277	0.0290148	yes
11	904	26789805	ss715609802	1	1.8167	0.53207	0.0290148
11	906	32673853	ss715609954	1	1.7824	0.52437	0.0478768
12	960	8819552	ss715613620	1	2.0876	0.59479	0.0313936	yes
12	gap	32151568	ss715612142	1	2.0703	0.59116	0.0640653
12	985	39240113	ss715612948	1	2.0553	0.58767	0.0408487
12	gap	32474069	ss715612171	1	2.0493	0.58611	0.0866805
12	955	7155534	ss715613388	1	2.0429	0.58497	0.0408487
12	gap	39144105	ss715612938	1	2.0218	0.57988	0.0731836
12	931	859973	ss715613597	1	2.0089	0.57738	0.0313936
12	929	709812	ss715613381	1	1.9707	0.56826	0.0313936
12	932	1031651	ss715611347	1	1.9661	0.56732	0.0361332
12	985	39179835	ss715612945	1	1.9658	0.5668	0.0411451
12	gap	38343107	ss715612860	1	1.9564	0.56508	0.0889089
12	928	128224	ss715611459	1	1.9571	0.56505	0.0361332	yes
12	947	5268379	ss715613160	1	1.9234	0.5569	0.0478768	yes
12	946	5094439	ss715613143	1	1.9167	0.55538	0.0686365
12	990	40035818	ss715613049	1	1.8645	0.54349	0.0313936	yes
12	gap	38020630	ss715612819	1	1.8439	0.53878	0.130106
12	980	38131387	ss715612837	1	1.842	0.53829	0.0313936
12	980	38059146	ss715612825	1	1.8234	0.53386	0.0502075
12	969	34289684	ss715612395	1	1.8214	0.53328	0.0337664
12	939	2710068	ss715611950	1	1.7986	0.52787	0.0361332
12	939	3072635	ss715612075	1	1.7906	0.5263	0.0361332
12	939	3099373	ss715612081	1	1.7837	0.5245	0.0337664
12	947	5224792	ss715613154	1	1.7724	0.52177	0.0431974	yes
12	947	5132611	ss715613148	1	1.7597	0.51922	0.0525322	yes
12	947	5392662	ss715613171	1	1.7595	0.51907	0.0384939	yes
12	932	990668	ss715613707	1	1.7392	0.51426	0.0431974
13	1027	7894260	ss715617196	1	2.0913	0.5958	0.0361332
13	1119	42138373	ss715616464	1	2.0868	0.595	0.0384939
13	1107	38711640	ss715616139	1	2.0451	0.58515	0.0361332
13	1097	35690746	ss715615815	1	2.0377	0.58368	0.0361332	yes
13	1117	41770620	ss715616421	1	2.0298	0.5816	0.0361332
13	1118	41956567	ss715616445	1	2.0248	0.58079	0.0548508
13	1024	7312042	ss715617118	1	2.0215	0.57998	0.0478768
13	1052	27449181	ss715614676	1	2.0073	0.57692	0.0431974	yes
13	1084	31647318	ss715615352	1	2.0092	0.57688	0.0337664	yes
13	1045	26828274	ss715614542	1	2.0062	0.57626	0.0408487
13	1045	26827582	ss715614541	1	2.0039	0.57601	0.0337664
13	1117	41825212	ss715616426	1	2.0034	0.57578	0.0384939
13	1045	26741861	ss715614525	1	2.002	0.57545	0.0548508
13	gap	7963650	ss715617208	1	2.0017	0.57531	0.0822056
13	1117	41794736	ss715616423	1	2.0004	0.5751	0.0337664
13	1026	7712104	ss715617174	1	1.991	0.57272	0.0337664
13	gap	7743363	ss715617178	1	1.9883	0.57246	0.0502075
13	1094	34472404	ss715615650	1	1.9857	0.57169	0.0384939
13	1048	27003306	ss715614573	1	1.9804	0.57043	0.0361332
13	gap	32273091	ss715615425	1	1.9789	0.56992	0.0822056
13	1094	34518383	ss715615655	1	1.9719	0.56843	0.0361332
13	1085	32141029	ss715615412	1	1.9704	0.56821	0.0361332
13	1017	6280380	ss715616894	1	1.958	0.5653	0.0433013
13	gap	32199436	ss715615419	1	1.9586	0.56517	0.0731836
13	1034	23772380	ss715614170	1	1.9259	0.55793	0.0361332	yes
13	1034	23771462	ss715614169	1	1.8985	0.55103	0.0361332	yes
13	1101	36473338	ss715615955	1	1.8762	0.54616	0.0337664	yes
13	1003	2448388	ss715614237	1	1.8708	0.54461	0.0337664
13	1003	2452176	ss715614241	1	1.8612	0.54262	0.0384939
13	1003	2446451	ss715614234	1	1.8473	0.53929	0.0337664
13	1121	42947963	ss715616537	1	1.8161	0.53237	0.0384939	yes
13	1121	42988030	ss715616541	1	1.7664	0.52044	0.0455401	yes
14	gap	47689773	ss715619351	1	2.0799	0.5933	0.0754481
14	1188	43888915	ss715618874	1	2.0673	0.59042	0.0455401
14	1195	46683962	ss715619179	1	2.0669	0.59031	0.0866805	yes
14	gap	20439583	ss715617978	1	2.0641	0.58987	0.070913
14	gap	25376216	ss715618115	1	2.0623	0.5893	0.0663539
14	gap	18687758	ss715617920	1	2.0634	0.58925	0.0822056
14	1191	46212304	ss715619109	1	2.055	0.58763	0.0431974	yes
14	gap	25566055	ss715618116	1	2.0539	0.58706	0.070913
14	1185	42031209	ss715618760	1	2.05	0.58644	0.0548508
14	gap	17061351	ss715617856	1	2.0415	0.58447	0.0663539
14	1189	44241681	ss715618898	1	2.0367	0.58337	0.0384939
14	gap	17105340	ss715617858	1	2.0352	0.58299	0.0822056
14	1188	44001979	ss715618879	1	2.0346	0.58279	0.0431974
14	gap	14468456	ss715617780	1	2.0273	0.58136	0.0525322
14	gap	16988908	ss715617853	1	2.0242	0.58032	0.0337664
14	1187	43766732	ss715618841	1	2.0233	0.58023	0.0431974
14	1190	44752398	ss715618971	1	2.0205	0.57991	0.0384939	yes
14	gap	884819	ss715620033	1	2.0194	0.57964	0.0337664
14	1196	47018124	ss715619228	1	2.0105	0.57719	0.0431974	yes
14	1123	85150	ss715620015	1	2.0021	0.57571	0.0408487	yes
14	1123	67387	ss715619806	1	1.9996	0.57501	0.0408487	yes
14	1124	127315	ss715617608	1	1.9952	0.57387	0.0408487	yes
14	1137	1845994	ss715617912	1	1.991	0.57279	0.0361332	yes
14	1196	47016397	ss715619227	1	1.9882	0.57223	0.0384939	yes
14	1189	44196289	ss715618895	1	1.9482	0.563	0.0408487
14	1137	1911057	ss715617936	1	1.936	0.55997	0.0384939	yes
14	1124	152788	ss715617801	1	1.9343	0.55976	0.0384939	yes
14	1167	10265174	ss715617366	1	1.9259	0.55797	0.0455401	yes
14	gap	684317	ss715619814	1	1.9203	0.55649	0.0822056
14	gap	8902512	ss715620038	1	1.908	0.55346	0.0911314
14	1167	10299101	ss715617370	1	1.9056	0.55323	0.0455401	yes
14	1132	1194359	ss715617551	1	1.9053	0.55295	0.0361332
14	1167	10300717	ss715617371	1	1.8997	0.5518	0.0408487	yes
14	1175	28503986	ss715618192	1	1.8942	0.55048	0.0478768
14	1196	47013062	ss715619224	1	1.889	0.54915	0.0408487	yes
14	1146	3544969	ss715618478	1	1.821	0.53345	0.0384939
14	1190	45156744	ss715619011	1	1.812	0.53126	0.0455401	yes
14	1168	10310755	ss715617377	1	1.7985	0.5279	0.0384939
14	1167	10298490	ss715617369	1	1.7788	0.52356	0.0408487	yes
14	1174	22506721	ss715618042	1	1.7646	0.52017	0.0478768
14	1173	20524249	ss715617982	1	1.7635	0.51999	0.0548508
15	gap	11968508	ss715620384	1	2.0888	0.59539	0.0617707
15	1294	46851153	ss715622223	1	2.0852	0.59449	0.0478768
15	1287	45775844	ss715622045	1	2.0746	0.59207	0.0408487	yes
15	1212	1222084	ss715620413	1	2.0646	0.5901	0.0502075
15	1274	27656444	ss715621463	1	2.0609	0.58908	0.0408487
15	1277	31429242	ss715621575	1	2.0606	0.589	0.0548508
15	1278	31604317	ss715621583	1	2.0559	0.58778	0.0955582
15	1278	32509560	ss715621602	1	2.0559	0.58772	0.0408487
15	1277	30702760	ss715621552	1	2.0541	0.58747	0.0384939
15	1271	25236055	ss715621393	1	2.0518	0.58681	0.0408487	yes
15	gap	28457674	ss715621485	1	2.0507	0.58664	0.0663539
15	1284	37620842	ss715621754	1	2.0477	0.58589	0.0455401
15	1258	14328202	ss715620748	1	2.0463	0.5857	0.0933478	yes
15	1212	1225313	ss715620420	1	2.0364	0.58332	0.0408487
15	1303	47711361	ss715622355	1	2.0312	0.58228	0.0431974
15	1212	1265753	ss715620467	1	2.0266	0.58096	0.0410458
15	1318	50846263	ss715622810	1	1.9895	0.57253	0.0548508
15	1296	47146168	ss715622281	1	1.9758	0.56918	0.0478768
15	1242	10522435	ss715620232	1	1.9702	0.5683	0.0455401
15	1303	47793458	ss715622366	1	1.9652	0.56677	0.0478768
15	1298	47345788	ss715622305	1	1.9588	0.56531	0.0455401	yes
15	1292	46639120	ss715622166	1	1.9556	0.56464	0.0408487
15	1239	9994218	ss715623330	1	1.9263	0.55797	0.0384939	yes
15	gap	17571112	ss715621129	1	1.9115	0.55431	0.0777066
15	gap	32753601	ss715621609	1	1.9037	0.55263	0.0866805
15	1262	16597582	ss715621078	1	1.8536	0.54103	0.0455401	yes
15	1263	17061424	ss715621108	1	1.846	0.53906	0.0408487
15	1245	10997850	ss715620280	1	1.8454	0.53895	0.0502075
15	1262	16837946	ss715621090	1	1.8397	0.5377	0.0408487	yes
15	gap	12062851	ss715620391	1	1.8211	0.53328	0.142665
15	1264	17600853	ss715621130	1	1.7624	0.51963	0.0548508
15	1262	15907228	ss715621045	1	1.7301	0.51211	0.0408487	yes
16	1341	5027033	ss715625170	1	2.0736	0.59189	0.0431974
16	1372	30065532	ss715624267	1	2.0727	0.59155	0.0478768	yes
16	1335	3562651	ss715624811	1	2.0599	0.58855	0.0455401	yes
16	gap	30194313	ss715624294	1	2.0586	0.58854	0.0731836
16	1336	3597149	ss715624855	1	2.0533	0.58714	0.0455401
16	1372	29638608	ss715624200	1	2.0315	0.58217	0.0548508	yes
16	1372	29735297	ss715624211	1	2.031	0.58202	0.0478768	yes
16	1343	5809541	ss715625242	1	2.02	0.57966	0.0617707	yes
16	gap	32215343	ss715624537	1	2.0178	0.57914	0.0502075
16	1347	6900783	ss715625384	1	2.014	0.57814	0.0194394
16	1372	29694371	ss715624204	1	2.0032	0.57578	0.0478768	yes
16	gap	37102132	ss715624997	1	2.0023	0.57512	0.0731836
16	1331	2871763	ss715624023	1	1.9762	0.56944	0.0455401
16	1341	5031425	ss715625171	1	1.9742	0.56924	0.0571635
16	1341	5060442	ss715625172	1	1.972	0.56802	0.0478768
16	1335	3424974	ss715624714	1	1.9656	0.56677	0.0548508	yes
16	1321	755592	ss715625492	1	1.9606	0.56568	0.0431974
16	1340	4981743	ss715625166	1	1.9539	0.5641	0.0548508
16	1319	75029	ss715625483	1	1.9247	0.55728	0.0408487
16	1402	35747867	ss715624826	1	1.9181	0.55605	0.0548508
16	1331	2862555	ss715624006	1	1.8655	0.54374	0.0290148
16	1330	2814419	ss715623921	1	1.8537	0.54072	0.0408487	yes
17	1422	3910147	ss715627532	1	2.0952	0.5966	0.0408487
17	gap	3948143	ss715627584	1	2.0874	0.59492	0.0548508
17	1418	2572435	ss715626541	1	2.0857	0.59484	0.0242391
17	gap	3940003	ss715627573	1	2.0861	0.5946	0.163115
17	1418	2554765	ss715626535	1	2.082	0.59379	0.0478768
17	gap	1824971	ss715626322	1	2.0753	0.59234	0.063067
17	1422	3877865	ss715627478	1	2.0756	0.59226	0.0384939
17	1418	2508207	ss715626520	1	2.0686	0.59064	0.0478768
17	1434	9139192	ss715628329	1	2.0669	0.59001	0.0194394	yes
17	1425	4792897	ss715627943	1	2.0594	0.58864	0.0548508
17	1420	3459314	ss715626808	1	2.0581	0.58844	0.0408487
17	1422	3863859	ss715627450	1	2.0585	0.58817	0.0455401
17	1418	2553806	ss715626534	1	2.0535	0.58748	0.0431974
17	gap	2705609	ss715626581	1	2.0543	0.58731	0.0866805
17	1425	4812767	ss715627947	1	2.0521	0.58685	0.0478768
17	1422	3870742	ss715627465	1	2.0503	0.58646	0.0478768
17	gap	2696509	ss715626578	1	2.0397	0.58409	0.134317
17	1435	9423829	ss715628355	1	2.0386	0.5837	0.0571635	yes
17	1461	36482157	ss715626954	1	2.0134	0.57812	0.0313936
17	gap	22804820	ss715626444	1	2.0074	0.57667	0.0731836
17	1465	36857779	ss715627076	1	1.9996	0.57478	0.0313936	yes
17	1427	5781605	ss715628041	1	1.9872	0.57183	0.0525322
17	1468	37418671	ss715627208	1	1.9857	0.57154	0.0478768
17	1465	36800525	ss715627058	1	1.9819	0.57091	0.0313936	yes
17	gap	23848288	ss715626472	1	1.9808	0.57058	0.084446
17	1465	37047563	ss715627134	1	1.9799	0.57037	0.0525322	yes
17	1466	37292075	ss715627179	1	1.9759	0.56956	0.0594701	yes
17	1465	36801846	ss715627059	1	1.976	0.56944	0.0502075	yes
17	gap	24102377	ss715626480	1	1.9736	0.56909	0.0999609
17	1465	36867785	ss715627077	1	1.9748	0.56902	0.0571635	yes
17	gap	36714933	ss715627026	1	1.9729	0.56873	0.0822056
17	1465	37004518	ss715627113	1	1.9699	0.56801	0.0571635	yes
17	gap	21996557	ss715626422	1	1.964	0.56699	0.0911314
17	1424	4533936	ss715627919	1	1.9543	0.56403	0.0571635
17	1424	4460042	ss715627912	1	1.9501	0.56343	0.0408487
17	1424	4214594	ss715627877	1	1.9477	0.563	0.0478768
17	1424	4356272	ss715627897	1	1.9458	0.56247	0.0455401
17	1424	4216767	ss715627878	1	1.9453	0.5622	0.0548508
17	1424	4465211	ss715627914	1	1.944	0.56191	0.0455401
17	1423	4171665	ss715627856	1	1.9426	0.56188	0.0455401
17	1424	4442716	ss715627906	1	1.9436	0.56155	0.0313936
17	1424	4235068	ss715627880	1	1.9409	0.56138	0.0408487
17	1424	4402596	ss715627902	1	1.9371	0.56029	0.0594701
17	1423	4178931	ss715627865	1	1.9338	0.55967	0.0194394
17	1441	13438444	ss715626052	1	1.9328	0.55941	0.0313936
17	1424	4334694	ss715627895	1	1.9304	0.55915	0.0548508
17	1441	13426284	ss715626050	1	1.9287	0.55841	0.0408487
17	1424	4595524	ss715627921	1	1.9218	0.55694	0.0455401
17	gap	36720606	ss715627028	1	1.9062	0.55322	0.0933478
17	1464	36614658	ss715627001	1	1.9012	0.55208	0.0194394
17	gap	14982025	ss715626233	1	1.9009	0.55196	0.0911314
17	gap	36738479	ss715627048	1	1.9019	0.55189	0.084446
17	gap	36721441	ss715627030	1	1.8986	0.55155	0.0977625
17	gap	14372876	ss715626198	1	1.8972	0.5511	0.0866805
17	1444	14011282	ss715626142	1	1.8967	0.55103	0.0548508
17	gap	15132770	ss715626238	1	1.8953	0.55062	0.0955582
17	1464	36594220	ss715626996	1	1.8939	0.55039	0.0525322
17	gap	14670664	ss715626219	1	1.8931	0.55024	0.0955582
17	1460	35979034	ss715626852	1	1.8941	0.55016	0.070913	yes
17	1461	36475238	ss715626950	1	1.8933	0.55016	0.0799591
17	1444	13995882	ss715626139	1	1.8935	0.55007	0.0478768
17	1463	36524687	ss715626973	1	1.8921	0.54996	0.0502075
17	1445	14093136	ss715626158	1	1.8925	0.54992	0.0502075	yes
17	gap	36454825	ss715626939	1	1.8922	0.54974	0.0889089
17	gap	36688701	ss715627018	1	1.8906	0.54966	0.0384939
17	gap	14266068	ss715626182	1	1.8902	0.5496	0.0502075
17	gap	15332091	ss715626243	1	1.8884	0.54911	0.102153
17	gap	14329235	ss715626187	1	1.8878	0.54903	0.0933478
17	gap	15439836	ss715626246	1	1.8881	0.54902	0.0955582
17	1445	14115825	ss715626161	1	1.8846	0.54822	0.0361332	yes
17	1461	36490395	ss715626957	1	1.8859	0.54822	0.0502075
17	gap	15616539	ss715626252	1	1.8825	0.54775	0.0617707
17	gap	14331291	ss715626188	1	1.8829	0.54749	0.0617707
17	gap	14412221	ss715626205	1	1.8805	0.54739	0.0617707
17	gap	17020336	ss715626288	1	1.8808	0.54737	0.0977625
17	gap	18694513	ss715626335	1	1.8791	0.54683	0.108694
17	gap	20888003	ss715626390	1	1.8779	0.54658	0.110863
17	gap	16270091	ss715626269	1	1.8763	0.54629	0.110863
17	gap	14413080	ss715626206	1	1.8744	0.5459	0.10652
17	gap	21950982	ss715626421	1	1.8735	0.54568	0.0548508
17	gap	36729430	ss715627038	1	1.8728	0.54549	0.119476
17	gap	14364089	ss715626194	1	1.873	0.54536	0.10652
17	1448	17998745	ss715626315	1	1.8725	0.54534	0.0194394
17	gap	16924179	ss715626285	1	1.8714	0.54515	0.113025
17	1448	18229613	ss715626321	1	1.8716	0.54514	0.0242391
17	gap	21219806	ss715626399	1	1.8692	0.54458	0.10652
17	1464	36579552	ss715626987	1	1.8692	0.54441	0.0594701
17	gap	20437055	ss715626380	1	1.8685	0.54438	0.113025
17	gap	23203502	ss715626453	1	1.8668	0.54421	0.117331
17	1444	14021176	ss715626143	1	1.867	0.54407	0.0361332
17	gap	17130508	ss715626291	1	1.8656	0.54382	0.10652
17	gap	23319940	ss715626458	1	1.8644	0.54378	0.110863
17	gap	19759026	ss715626363	1	1.8658	0.54376	0.121614
17	gap	24153185	ss715626482	1	1.8652	0.54356	0.0640653
17	1448	17861704	ss715626311	1	1.8615	0.54266	0.0640653
17	gap	20204506	ss715626373	1	1.8607	0.54255	0.115181
17	gap	36730909	ss715627040	1	1.86	0.54235	0.117331
17	gap	20668554	ss715626385	1	1.8572	0.54198	0.125872
17	gap	19826508	ss715626365	1	1.8578	0.54186	0.0640653
17	gap	24011366	ss715626477	1	1.8569	0.54183	0.113025
17	gap	23674216	ss715626466	1	1.8556	0.54127	0.134317
17	gap	15180479	ss715626239	1	1.8544	0.54111	0.0640653
17	gap	20502498	ss715626382	1	1.8532	0.54094	0.0640653
17	gap	36779682	ss715627054	1	1.8531	0.54081	0.127992
17	gap	20589102	ss715626384	1	1.8499	0.54019	0.132215
17	1450	25845436	ss715626550	1	1.8142	0.53182	0.0478768
17	1455	31444653	ss715626708	1	1.8122	0.53156	0.0571635
17	1450	25813701	ss715626547	1	1.812	0.53117	0.0194394
17	1457	33207090	ss715626763	1	1.8113	0.53097	0.0194394	yes
17	1457	32888601	ss715626751	1	1.7983	0.52807	0.0594701	yes
17	1475	38558871	ss715627437	1	1.7965	0.52779	0.0384939
17	1457	33430175	ss715626770	1	1.7978	0.52773	0.0194394	yes
17	1451	26720962	ss715626571	1	1.7955	0.52711	0.0194394
17	1455	31592444	ss715626712	1	1.7937	0.52706	0.0502075
17	1476	38986488	ss715627511	1	1.7924	0.52666	0.0478768
17	gap	18586619	ss715626331	1	1.7812	0.52396	0.173114
17	1435	9346364	ss715628342	1	1.6952	0.50406	0.0194394	yes
18	1513	7008234	ss715632588	1	2.0928	0.59624	0.0361332	yes
18	1578	54570192	ss715631577	1	2.0854	0.59443	0.0617707	yes
18	gap	57071916	ss715631828	1	2.0831	0.59411	0.0617707
18	gap	45802762	ss715630641	1	2.0827	0.5941	0.0686365
18	1584	57248530	ss715631850	1	2.0808	0.59338	0.0548508	yes
18	1491	178936	ss715629368	1	2.0786	0.59298	0.0502075	yes
18	1494	715895	ss715632614	1	2.066	0.59001	0.0314696	yes
18	gap	52402813	ss715631332	1	2.0645	0.58979	0.0731836
18	1594	59148882	ss715632101	1	2.0602	0.58879	0.0337664	yes
18	1506	3739426	ss715630414	1	2.0542	0.58743	0.0571635	yes
18	1491	224527	ss715629943	1	2.0523	0.58706	0.10434	yes
18	gap	61053344	ss715632383	1	2.0504	0.58674	0.0799591
18	1510	4792076	ss715630802	1	2.0438	0.58494	0.0502075	yes
18	gap	60771862	ss715632344	1	2.0359	0.58315	0.0822056
18	1606	61096028	ss715632389	1	2.033	0.5825	0.0502075
18	gap	7074863	ss715632601	1	2.0311	0.58195	0.0822056
18	gap	61903626	ss715632487	1	2.0307	0.58192	0.0337664
18	1596	59409121	ss715632140	1	1.9905	0.57253	0.10434	yes
18	gap	57132921	ss715631836	1	1.9637	0.56664	0.0777066
18	1538	16345737	ss715629238	1	1.9603	0.56555	0.0557231	yes
18	1598	59597832	ss715632174	1	1.9515	0.56365	0.0617707
18	gap	60795907	ss715632347	1	1.9485	0.5629	0.0822056
18	gap	52726776	ss715631376	1	1.9043	0.5531	0.0866805
18	1569	52792362	ss715631385	1	1.8993	0.55136	0.0431974	yes
18	1568	52105212	ss715631307	1	1.8802	0.54689	0.0617707	yes
19	1658	40172546	ss715634982	1	2.0845	0.59432	0.0799591	yes
19	1658	40220231	ss715634991	1	2.0778	0.59271	0.0525322	yes
19	1664	44340224	ss715635343	1	2.0769	0.59261	0.0594701	yes
19	1658	40222013	ss715634992	1	2.0657	0.59026	0.0617707	yes
19	1647	36685336	ss715634522	1	2.0645	0.59002	0.0502075	yes
19	1661	42026136	ss715635168	1	2.054	0.58761	0.0617707	yes
19	1656	39932620	ss715634940	1	2.0259	0.58087	0.0337664	yes
19	1630	5138148	ss715636087	1	2.0245	0.58059	0.0502075	yes
19	1656	39943954	ss715634942	1	2.0194	0.57933	0.0548508	yes
19	1657	40088295	ss715634968	1	1.9952	0.57378	0.0548508
19	1660	41009777	ss715635091	1	1.993	0.57319	0.0548508
19	1660	40980328	ss715635086	1	1.9897	0.57257	0.0640653
19	1660	41085373	ss715635098	1	1.9888	0.57249	0.0640653
19	1667	45301572	ss715635481	1	1.9859	0.57161	0.0548508	yes
19	1660	41013395	ss715635092	1	1.9842	0.57149	0.0314696
19	1665	44511530	ss715635366	1	1.9848	0.57149	0.0686365	yes
19	1660	41005684	ss715635089	1	1.9823	0.57091	0.0502075
19	1664	44377748	ss715635350	1	1.9773	0.56967	0.0640653	yes
19	1663	42747799	ss715635240	1	1.9757	0.56939	0.0594701	yes
19	1656	39863286	ss715634937	1	1.9679	0.56748	0.0548508	yes
19	1619	728230	ss715636248	1	1.9586	0.56522	0.0502075
19	1630	5280891	ss715636113	1	1.9562	0.56481	0.0548508	yes
19	1619	734142	ss715636261	1	1.9534	0.56407	0.0571635
19	1618	493714	ss715635936	1	1.9499	0.5635	0.0525322
19	1667	45138884	ss715635453	1	1.9446	0.5623	0.0640653	yes
19	1619	683780	ss715636193	1	1.9448	0.56218	0.0548508
19	1629	4022715	ss715634995	1	1.9411	0.56121	0.0502075
19	1630	5264336	ss715636111	1	1.9401	0.5611	0.0525322	yes
19	1617	412052	ss715635113	1	1.9406	0.56094	0.0525322
19	1667	44944152	ss715635417	1	1.9365	0.56023	0.0663539	yes
19	1667	45035083	ss715635429	1	1.9304	0.55869	0.0754481	yes
19	1667	45027200	ss715635427	1	1.9242	0.55719	0.0548508	yes
19	1667	45443066	ss715635509	1	1.9169	0.55581	0.0594701	yes
19	1667	45540224	ss715635522	1	1.9075	0.55327	0.0594701	yes
19	1617	332397	ss715633961	1	1.8898	0.54964	0.0571635
19	gap	38458359	ss715634744	1	1.8824	0.54758	0.0977625
19	1667	45564213	ss715635525	1	1.8796	0.54705	0.0640653	yes
19	1659	40608982	ss715635038	1	1.8739	0.54584	0.0384939
19	1649	37342164	ss715634602	1	1.86	0.5425	0.0525322
19	1649	37244455	ss715634594	1	1.8586	0.54217	0.0548508
19	1663	42916569	ss715635261	1	1.8558	0.54138	0.0617707	yes
19	1649	37221548	ss715634590	1	1.8557	0.54129	0.0194394
19	1649	37284541	ss715634597	1	1.8523	0.5408	0.0337664
19	1663	42776084	ss715635244	1	1.8445	0.53868	0.0548508	yes
19	1649	37436688	ss715634615	1	1.8424	0.53828	0.0337664
19	1649	37450535	ss715634616	1	1.8284	0.53519	0.0594701
19	1629	3779819	ss715634669	1	1.8218	0.5334	0.0548508
19	1629	4235676	ss715635215	1	1.8109	0.53089	0.0799591
20	1695	1913987	ss715636857	1	2.0849	0.59464	0.0548508	yes
20	1697	2360100	ss715637010	1	2.0854	0.59424	0.0663539
20	1695	1813425	ss715636823	1	2.0639	0.58999	0.0640653	yes
20	1695	1803253	ss715636820	1	2.0603	0.5885	0.0640653	yes
20	1695	1802200	ss715636819	1	2.0511	0.58681	0.0617707	yes
20	1731	39891361	ss715638127	1	2.0494	0.58643	0.0663539
20	gap	3133577	ss715637302	1	2.0221	0.58002	0.0337664
20	gap	35432652	ss715637704	1	2.0154	0.57879	0.0731836
20	gap	1353377	ss715636660	1	1.9818	0.57072	0.0455401
20	gap	2876996	ss715637194	1	1.9738	0.56867	0.0822056
20	1695	1764752	ss715636809	1	1.9734	0.56849	0.0617707	yes
20	gap	2875436	ss715637192	1	1.9604	0.56568	0.0911314
20	1744	44862012	ss715638688	1	1.8964	0.55085	0.0242391	yes
20	gap	1181986	ss715636592	1	1.8887	0.54909	0.102153
20	1695	1577990	ss715636733	1	1.8801	0.54703	0.0617707	yes
20	gap	39083454	ss715638073	1	1.8798	0.54684	0.0431974
20	gap	33969301	ss715637522	1	1.8758	0.54614	0.108694
20	1694	1200258	ss715636600	1	1.8724	0.54548	0.0640653
20	1702	28934173	ss715637200	1	1.8705	0.54504	0.0384939
20	gap	19833651	ss715636882	1	1.8672	0.54424	0.108694
20	1741	43713385	ss715638576	1	1.8648	0.54357	0.0290148	yes
20	gap	42365725	ss715638425	1	1.8501	0.53999	0.134317
20	1749	45627396	ss715638798	1	1.817	0.53247	0.0594701	yes
20	1748	45592539	ss715638791	1	1.7948	0.52716	0.0640653
