# Supplementary material for: Genetic diversity, population structure in a historical panel of Brazilian soybean cultivars
Source: PLoS One. 2025 Jan 30;20(1):e0313151. doi: 10.1371/journal.pone.0313151 (PMC11781709; doi:10.1371/journal.pone.0313151)
Supplement: S4 Table — (XLSX) [file pone.0313151.s004.xlsx]

## Sheet: Planilha1
Supplementary Table 4. QTLs positions associated to the SNPs under selection.
QTL	QTL Categories	Chromosome	Position Wm82.a2.v1	Position Wm82.a1	Block	block start	block end	Block size	Associated SNP`s
Diaporthe stem canker 1-g1	Disease Resistance	14	1731256	1730044	1137	1697620	1989717	292.098	2
Diaporthe stem canker 1-g2	Disease Resistance	14	1938019	1942681	1137	1697620	1989717	292.098	2
Mexican bean beetle 1-g1	Disease Resistance	11	17871050	27944975	889	13903766	14896456	992.691	1
Phytoph 1-g3	Disease Resistance	17	36718722	37009168	1465	36782012	37207935	425.924	6
Phytoph 2-g47	Disease Resistance	10	39347529	38799358	820	38652912	39111969	459.058	1
Phytoph 2-g48	Disease Resistance	10	39354992	38806821	820	38652912	39111969	459.058	1
Phytoph 2-g49	Disease Resistance	10	39358965	38810794	820	38652912	39111969	459.058	1
Phytoph 2-g50	Disease Resistance	10	39364212	38816041	820	38652912	39111969	459.058	1
Phytoph 2-g51	Disease Resistance	10	39365693	38817522	820	38652912	39111969	459.058	1
Phytoph 2-g52	Disease Resistance	10	39376495	38828322	820	38652912	39111969	459.058	1
Phytoph 2-g53	Disease Resistance	10	39394332	38846159	820	38652912	39111969	459.058	1
Sclero 2-g5	Disease Resistance	11	6493121	6482978	889	13903766	14896456	992.691	1
Sclero 3-g1	Disease Resistance	5	33836740	33569041	386	33345591	33607848	262.258	1
Sclero 3-g2	Disease Resistance	7	16234844	16144080	556	15911124	16202152	291.029	1
Sclero 3-g33	Disease Resistance	7	16084509	15993718	556	15911124	16202152	291.029	1
Sclero 3-g43	Disease Resistance	13	28642102	27448570	1052	27371714	27465086	93.373	1
Sclero 3-g44	Disease Resistance	13	45176960	43742606	1123	43641774	44042785	401.012	2
Sclero 3-g45	Disease Resistance	13	45287060	43852706	1123	43641774	44042785	401.012	2
Sclero 3-g45	Disease Resistance	14	45287060	46008572	1191	45901019	46154177	253.159	1
Sclero 3-g49	Disease Resistance	7	16084509	15993718	556	15911124	16202152	291.029	1
Sclero 3-g50	Disease Resistance	7	16156937	16066175	556	15911124	16202152	291.029	1
Sclero 4-g3	Disease Resistance	11	1816929	1808273	889	13903766	14896456	992.691	1
SCN 1-g16	Disease Resistance	18	713403	713062	1494	713062	859200	146.139	1
SCN 1-g17	Disease Resistance	18	822049	821708	1494	713062	859200	146.139	1
SCN 3-g10	Disease Resistance	8	16268025	16334358	637	15880648	16342500	461.853	1
SCN 4-g11	Disease Resistance	13	33018554	31806761	1084	31460760	31999144	538.385	1
SCN 4-g8	Disease Resistance	11	10206223	10174912	889	13903766	14896456	992.691	1
SCN 5-g22	Disease Resistance	11	4572326	4562899	889	13903766	14896456	992.691	1
SCN 5-g23	Disease Resistance	11	11368576	17472592	889	13903766	14896456	992.691	1
SCN 5-g25	Disease Resistance	11	8898878	8879429	881	8577475	9062549	485.075	1
SCN 5-g25	Disease Resistance	11	8898878	8879429	889	13903766	14896456	992.691	1
SCN 5-g41	Disease Resistance	17	32522076	32851660	1457	32801147	33800042	998.896	3
SCN 5-g42	Disease Resistance	17	36977039	37265942	1466	37216450	37293072	76.623	1
SCN 5-g6	Disease Resistance	3	37917420	39934452	247	39717853	40117924	400.072	1
SCN 6-g7	Disease Resistance	16	3378162	3353068	1335	3338815	3560231	221.417	2
SDS 1-g17	Disease Resistance	7	36503584	36615499	574	36605671	36687397	81.727	1
SDS 1-g18	Disease Resistance	7	36542258	36649456	574	36605671	36687397	81.727	1
SDS 1-g19.1	Disease Resistance	7	36562099	36669298	574	36605671	36687397	81.727	1
SDS 1-g19.2	Disease Resistance	7	36564215	36671414	574	36605671	36687397	81.727	1
SDS 1-g41	Disease Resistance	8	18677092	18731456	646	18518085	18807596	289.512	2
SDS 1-g54	Disease Resistance	8	18259484	18324561	645	18291042	18429287	138.246	5
SDS 1-g56	Disease Resistance	8	18728722	18783086	646	18518085	18807596	289.512	2
Soybean mosaic virus 2-g10	Disease Resistance	12	40009097	40030952	990	39889796	40099279	209.484	1
Soybean mosaic virus 3-g3	Disease Resistance	14	46326534	47031498	1196	46784717	47050966	266.25	3
Soybean mosaic virus 3-g4	Disease Resistance	14	46281808	46983611	1196	46784717	47050966	266.25	3
Tobacco ringspot virus 1-g1	Disease Resistance	2	11974580	11638087	157	11628896	11906642	277.747	1
Tobacco ringspot virus 1-g2	Disease Resistance	2	12036555	11700530	157	11628896	11906642	277.747	1
Tobacco ringspot virus 1-g3	Disease Resistance	2	12089749	11753724	157	11628896	11906642	277.747	1
Tobacco ringspot virus 1-g5	Disease Resistance	2	12190975	11854403	157	11628896	11906642	277.747	1
Tobacco ringspot virus 1-g6	Disease Resistance	2	12206518	11870846	157	11628896	11906642	277.747	1
Tobacco ringspot virus 1-g7	Disease Resistance	2	12219313	11883641	157	11628896	11906642	277.747	1
Tobacco ringspot virus 1-g8	Disease Resistance	2	12235906	11900234	157	11628896	11906642	277.747	1
Yellow Mosaic Virus 1-g1	Disease Resistance	17	36718722	37009168	1465	36782012	37207935	425.924	6
Iron deficiency chlorosis 2-g8	Nutrient Content and Utilization	13	32684846	31472358	1084	31460760	31999144	538.385	1
Iron deficiency chlorosis 2-g9	Nutrient Content and Utilization	19	40550665	40357755	1658	40132974	40381406	248.433	3
Iron deficiency chlorosis 3-g14	Nutrient Content and Utilization	19	40550665	40357755	1658	40132974	40381406	248.433	3
Iron deficiency chlorosis 4-g23.2	Nutrient Content and Utilization	18	15646012	15905372	1538	15760757	16754369	993.613	1
Iron deficiency chlorosis 4-g27	Nutrient Content and Utilization	19	40386502	40193564	1658	40132974	40381406	248.433	3
Leaf carotenoid content 1-g4.1	Nutrient Content and Utilization	4	45235471	42090780	322	41532298	42212704	680.407	1
Leaf carotenoid content 1-g4.2	Nutrient Content and Utilization	4	45287419	42142728	322	41532298	42212704	680.407	1
Leaf carotenoid content 1-g4.3	Nutrient Content and Utilization	4	45298329	42153638	322	41532298	42212704	680.407	1
Leaf carotenoid content 1-g4.4	Nutrient Content and Utilization	4	45341780	42197049	322	41532298	42212704	680.407	1
Leaf carotenoid content 1-g4.5	Nutrient Content and Utilization	4	45356241	42211510	322	41532298	42212704	680.407	1
P use efficiency 2-g4.1	Nutrient Content and Utilization	14	46281808	46983611	1196	46784717	47050966	266.25	3
P use efficiency 2-g5.2	Nutrient Content and Utilization	1	48767131	47892578	59	47047648	47905486	857.839	1
P use efficiency 2-g7.1	Nutrient Content and Utilization	18	47907847	52189243	1568	51849677	52252637	402.961	1
Shoot B 1-g2	Nutrient Content and Utilization	4	46378161	43233344	328	43122329	43244835	122.507	1
Shoot B 1-g24	Nutrient Content and Utilization	19	36906615	36728067	1647	36531825	36777056	245.232	1
Shoot B 1-g3	Nutrient Content and Utilization	4	46535898	43390699	330	43264379	43390997	126.619	2
Shoot B 1-g4	Nutrient Content and Utilization	4	8866913	8789948	300	8477654	8961372	483.719	2
Shoot Ca 1-g11.1	Nutrient Content and Utilization	4	46378161	43233344	328	43122329	43244835	122.507	1
Shoot Ca 1-g11.2	Nutrient Content and Utilization	4	46389353	43244537	328	43122329	43244835	122.507	1
Shoot Ca 1-g16	Nutrient Content and Utilization	8	2941608	2937544	603	2713633	2938462	224.83	1
Shoot Ca 1-g24.1	Nutrient Content and Utilization	17	9149565	9420330	1435	9281811	9541344	259.534	2
Shoot Ca 1-g24.2	Nutrient Content and Utilization	17	9153064	9423829	1435	9281811	9541344	259.534	2
Shoot Ca 1-g25	Nutrient Content and Utilization	17	9225234	9495995	1435	9281811	9541344	259.534	2
Shoot Ca 1-g26.1	Nutrient Content and Utilization	17	9234863	9505624	1435	9281811	9541344	259.534	2
Shoot Ca 1-g26.2	Nutrient Content and Utilization	17	9239501	9510262	1435	9281811	9541344	259.534	2
Shoot Ca 1-g26.3	Nutrient Content and Utilization	17	9254360	9525121	1435	9281811	9541344	259.534	2
Shoot Ca 1-g26.4	Nutrient Content and Utilization	17	9270583	9541344	1435	9281811	9541344	259.534	2
Shoot Cu 1-g2.1	Nutrient Content and Utilization	2	44551774	47639315	186	47462924	48054859	591.936	4
Shoot Cu 1-g2.2	Nutrient Content and Utilization	2	44553129	47640670	186	47462924	48054859	591.936	4
Shoot Fe 1-g16	Nutrient Content and Utilization	9	48102361	44902413	769	44471027	44902894	431.868	1
Shoot Fe 1-g39	Nutrient Content and Utilization	14	10057919	10265174	1167	9718302	10304752	586.451	4
Shoot Fe 1-g47	Nutrient Content and Utilization	18	228565	228523	1491	26545	294676	268.132	2
Shoot Fe 1-g48	Nutrient Content and Utilization	18	54535158	58806948	1594	58725325	59101635	376.311	1
Shoot Fe 1-g8.1	Nutrient Content and Utilization	9	40275957	37681335	741	37610130	37688007	77.878	1
Shoot Fe 1-g8.2	Nutrient Content and Utilization	9	40276735	37682113	741	37610130	37688007	77.878	1
Shoot Fe 1-g8.3	Nutrient Content and Utilization	9	40282338	37687716	741	37610130	37688007	77.878	1
Shoot K 1-g6	Nutrient Content and Utilization	2	44788791	47876142	186	47462924	48054859	591.936	4
Shoot Mg 1-g4	Nutrient Content and Utilization	5	37483313	37193269	406	37156306	37840174	683.869	1
Shoot Mg 1-g5	Nutrient Content and Utilization	6	47933421	47402181	489	46921077	47405721	484.645	1
Shoot Mg 1-g9	Nutrient Content and Utilization	11	1097745	1088795	889	13903766	14896456	992.691	1
Shoot P 1-g1	Nutrient Content and Utilization	2	44788791	47876142	186	47462924	48054859	591.936	4
Shoot P 1-g11.2	Nutrient Content and Utilization	6	49088859	48474726	496	48435306	48481740	46.435	1
Shoot P 1-g11.3	Nutrient Content and Utilization	6	49091860	48477727	496	48435306	48481740	46.435	1
Shoot P 1-g17.2	Nutrient Content and Utilization	7	36494690	36606605	574	36605671	36687397	81.727	1
Shoot P 1-g18	Nutrient Content and Utilization	7	36523149	36634973	574	36605671	36687397	81.727	1
Shoot P 1-g21	Nutrient Content and Utilization	11	10091012	10060565	889	13903766	14896456	992.691	1
Shoot P 1-g33	Nutrient Content and Utilization	20	1366524	1369663	1695	1369663	2023612	653.95	6
Shoot P 1-g5	Nutrient Content and Utilization	4	46378161	43233344	328	43122329	43244835	122.507	1
Shoot S 1-g11	Nutrient Content and Utilization	11	24605877	15101346	890	15045799	15536248	490.45	1
Shoot S 1-g12	Nutrient Content and Utilization	11	24633926	15129395	890	15045799	15536248	490.45	1
Shoot S 1-g13.1	Nutrient Content and Utilization	11	24668384	15163853	890	15045799	15536248	490.45	1
Shoot S 1-g13.2	Nutrient Content and Utilization	11	24670871	15166340	890	15045799	15536248	490.45	1
Shoot S 1-g14	Nutrient Content and Utilization	11	24673276	15168745	890	15045799	15536248	490.45	1
Shoot S 1-g15	Nutrient Content and Utilization	11	24711863	15207332	890	15045799	15536248	490.45	1
Shoot S 1-g16.1	Nutrient Content and Utilization	11	24725586	15221055	890	15045799	15536248	490.45	1
Shoot S 1-g16.2	Nutrient Content and Utilization	11	24734505	15229974	890	15045799	15536248	490.45	1
Shoot S 1-g17	Nutrient Content and Utilization	11	24757100	15252977	890	15045799	15536248	490.45	1
Shoot S 1-g18.1	Nutrient Content and Utilization	11	24757322	15253199	890	15045799	15536248	490.45	1
Shoot S 1-g18.2	Nutrient Content and Utilization	11	24757351	15253228	890	15045799	15536248	490.45	1
Shoot S 1-g19	Nutrient Content and Utilization	11	24758760	15254637	890	15045799	15536248	490.45	1
Shoot S 1-g20.1	Nutrient Content and Utilization	11	24761760	15257636	890	15045799	15536248	490.45	1
Shoot S 1-g20.2	Nutrient Content and Utilization	11	24761852	15257728	890	15045799	15536248	490.45	1
Shoot S 1-g24	Nutrient Content and Utilization	15	45851553	45123532	1287	44777362	45770923	993.562	1
Shoot S 1-g26	Nutrient Content and Utilization	20	1366524	1369663	1695	1369663	2023612	653.95	6
Shoot S 1-g27	Nutrient Content and Utilization	20	1655457	1668737	1695	1369663	2023612	653.95	6
Shoot S 1-g28	Nutrient Content and Utilization	20	1659885	1673167	1695	1369663	2023612	653.95	6
Shoot S 1-g29.1	Nutrient Content and Utilization	20	1672879	1686161	1695	1369663	2023612	653.95	6
Shoot S 1-g29.2	Nutrient Content and Utilization	20	1678458	1687270	1695	1369663	2023612	653.95	6
Shoot Zn 1-g17	Nutrient Content and Utilization	8	20026696	20068636	648	19235496	20231141	995.646	9
Shoot Zn 1-g19	Nutrient Content and Utilization	9	45356122	42160015	760	42038928	42181997	143.07	1
Ureide content 1-g14	Nutrient Content and Utilization	4	8365264	8293234	299	8276613	8366680	90.068	1
Ureide content 1-g26.1	Nutrient Content and Utilization	10	39380403	38832230	820	38652912	39111969	459.058	1
Ureide content 1-g26.2	Nutrient Content and Utilization	10	39525067	38967876	820	38652912	39111969	459.058	1
Ureide content 1-g26.3	Nutrient Content and Utilization	10	39546510	38989319	820	38652912	39111969	459.058	1
Ureide content 1-g29	Nutrient Content and Utilization	11	5199343	5189874	889	13903766	14896456	992.691	1
Ureide content 1-g3.2	Nutrient Content and Utilization	2	11832657	11495939	156	11495939	11551211	55.273	1
Ureide content 1-g34	Nutrient Content and Utilization	13	25040804	23553775	1034	23403102	23686614	283.513	2
Ureide content 1-g40.1	Nutrient Content and Utilization	15	14605950	14589880	1258	14287744	15261622	973.879	1
Ureide content 1-g40.2	Nutrient Content and Utilization	15	14630610	14614380	1258	14287744	15261622	973.879	1
Ureide content 1-g48.1	Nutrient Content and Utilization	18	53162034	57431519	1584	57166613	57481477	314.865	1
Ureide content 1-g48.2	Nutrient Content and Utilization	18	53182301	57451786	1584	57166613	57481477	314.865	1
Ureide content 1-g48.3	Nutrient Content and Utilization	18	53185492	57454977	1584	57166613	57481477	314.865	1
Ureide content 1-g5.1	Nutrient Content and Utilization	2	44765738	47853091	186	47462924	48054859	591.936	4
Ureide content 1-g5.2	Nutrient Content and Utilization	2	44766619	47853972	186	47462924	48054859	591.936	4
Ureide content 1-g51	Nutrient Content and Utilization	20	1478527	1489483	1695	1369663	2023612	653.95	6
Pod shattering 1-g1.2	Other traits	16	29959803	29617290	1372	29466150	30137098	670.949	4
Pod shattering 1-g1.3	Other traits	16	30188301	29850754	1372	29466150	30137098	670.949	4
Pubescence color 2-g1.1	Other traits	3	45188204	47189671	275	47124743	47197871	73.129	1
Pubescence form 1-g3	Other traits	12	5771267	5759799	947	5132611	6099511	966.901	4
Salt tolerance 1-g4	Other traits	18	52940748	57210250	1584	57166613	57481477	314.865	1
Salt tolerance 1-g6	Other traits	2	44226209	47314111	184	47302810	47394316	91.507	2
Salt tolerance 1-g7	Other traits	2	44226448	47314350	184	47302810	47394316	91.507	2
Salt tolerance 1-g8	Other traits	2	44460823	47548364	186	47462924	48054859	591.936	4
SDS dry matter retention 1-g2	Other traits	18	55200681	59472567	1596	59331419	59475047	143.629	1
SDS root retention 1-g7	Other traits	17	35707915	36090548	1460	35610084	36253413	643.33	1
SDS root retention 1-g8	Other traits	18	55200681	59472567	1596	59331419	59475047	143.629	1
WUE 2-g10	Other traits	4	8807067	8730102	300	8477654	8961372	483.719	2
WUE 2-g16	Other traits	6	9762865	9752252	440	9668798	10072272	403.475	1
WUE 2-g19	Other traits	7	36571102	36678301	574	36605671	36687397	81.727	1
WUE 2-g21	Other traits	9	1946700	1931461	697	1868221	2120740	252.52	2
WUE 2-g22	Other traits	9	1987645	1972406	697	1868221	2120740	252.52	2
WUE 2-g23	Other traits	9	3502347	3461163	703	3420354	3495643	75.29	2
WUE 2-g26	Other traits	11	8100210	8089635	876	7983593	8092225	108.633	1
WUE 2-g26	Other traits	11	8100210	8089635	889	13903766	14896456	992.691	1
WUE 2-g27	Other traits	11	8144627	8134052	889	13903766	14896456	992.691	1
WUE 2-g3	Other traits	2	10118899	10039622	151	10029246	10039622	10.377	1
WUE 2-g40	Other traits	17	8685557	8956091	1434	8939133	9278867	339.735	1
WUE 2-g54	Other traits	20	44968180	43839783	1741	43606435	44212467	606.033	1
WUE 2-g74	Other traits	7	16041371	15950578	556	15911124	16202152	291.029	1
WUE 2-g85	Other traits	18	48786157	53052069	1569	52789217	53052069	262.853	1
WUE 2-g88	Other traits	20	1793598	1802200	1695	1369663	2023612	653.95	6
WUE 3-g1	Other traits	2	11837435	11500717	156	11495939	11551211	55.273	1
WUE 3-g18	Other traits	9	2084701	2069576	697	1868221	2120740	252.52	2
WUE 3-g21	Other traits	11	6088565	6078943	889	13903766	14896456	992.691	1
First flower 6-g14	Plant Growth and Development	2	7054686	6976323	138	6964230	6979277	15.048	2
R8 full maturity 8-g9	Plant Growth and Development	2	7054686	6976323	138	6964230	6979277	15.048	2
Reproductive period 3-g4	Plant Growth and Development	2	7054686	6976323	138	6964230	6979277	15.048	2
First flower 5-g19.1	Plant Growth and Development	2	9815707	9718354	147	9566728	9893964	327.237	1
Reproductive period 2-g1	Plant Growth and Development	2	46908679	49988138	193	49903047	50298622	395.576	2
Reproductive period 4-g1	Plant Growth and Development	2	46908679	49988138	193	49903047	50298622	395.576	2
First flower 3-g2	Plant Growth and Development	3	36674235	38691097	243	38689365	38761991	72.627	2
R8 full maturity 3-g3	Plant Growth and Development	3	36674235	38691097	243	38689365	38761991	72.627	2
Reproductive period 2-g6	Plant Growth and Development	4	38274140	35149844	317	34862415	35402336	539.922	2
Reproductive period 4-g6	Plant Growth and Development	4	38274140	35149844	317	34862415	35402336	539.922	2
First flower 4-g15	Plant Growth and Development	5	2357871	682648	354	678210	749213	71.004	1
First flower 2-g5	Plant Growth and Development	6	26102718	26933200	472	23246036	24160775	914.74	5
First flower 6-g11	Plant Growth and Development	6	23848501	23874314	472	23246036	24160775	914.74	5
First flower 7-g5	Plant Growth and Development	6	26102718	26933200	472	23246036	24160775	914.74	5
R8 full maturity 8-g16	Plant Growth and Development	6	23848501	23874314	472	23246036	24160775	914.74	5
Reproductive period 2-g10	Plant Growth and Development	8	2639051	2635534	601	2180115	2647099	466.985	1
Reproductive period 4-g10	Plant Growth and Development	8	2639051	2635534	601	2180115	2647099	466.985	1
Reproductive period 3-g5	Plant Growth and Development	10	40306793	39749378	823	39545544	39788114	242.571	1
First flower 8-g5.1	Plant Growth and Development	10	46241807	45670539	837	45037851	46012029	974.179	2
First flower 8-g5.2	Plant Growth and Development	10	46580047	46008769	837	45037851	46012029	974.179	2
R8 full maturity 10-g4.2	Plant Growth and Development	10	46434446	45863169	837	45037851	46012029	974.179	2
First flower 4-g37	Plant Growth and Development	11	8898878	8879429	881	8577475	9062549	485.075	1
First flower 2-g17	Plant Growth and Development	11	1403993	1395042	889	13903766	14896456	992.691	1
First flower 2-g18	Plant Growth and Development	11	11169779	17274491	889	13903766	14896456	992.691	1
First flower 4-g31	Plant Growth and Development	11	1170503	1161553	889	13903766	14896456	992.691	1
First flower 4-g32	Plant Growth and Development	11	3959854	3950213	889	13903766	14896456	992.691	1
First flower 4-g33	Plant Growth and Development	11	4528574	4519147	889	13903766	14896456	992.691	1
First flower 4-g34	Plant Growth and Development	11	5074720	5065170	889	13903766	14896456	992.691	1
First flower 4-g35	Plant Growth and Development	11	6523082	6512939	889	13903766	14896456	992.691	1
First flower 4-g36	Plant Growth and Development	11	6911717	6901726	889	13903766	14896456	992.691	1
First flower 4-g37	Plant Growth and Development	11	8898878	8879429	889	13903766	14896456	992.691	1
First flower 4-g38	Plant Growth and Development	11	10878645	10847172	889	13903766	14896456	992.691	1
First flower 4-g39	Plant Growth and Development	11	12891678		889	13903766	14896456	992.691	1
First flower 4-g41	Plant Growth and Development	11	11133013	17237725	889	13903766	14896456	992.691	1
First flower 4-g42	Plant Growth and Development	11	21933518	21023332	889	13903766	14896456	992.691	1
First flower 5-g24.1	Plant Growth and Development	11	10820746	10789273	889	13903766	14896456	992.691	1
First flower 5-g24.2	Plant Growth and Development	11	10836170	10804697	889	13903766	14896456	992.691	1
First flower 5-g9	Plant Growth and Development	11	10820746	10789273	889	13903766	14896456	992.691	1
First flower 7-g17	Plant Growth and Development	11	1403993	1395042	889	13903766	14896456	992.691	1
First flower 7-g18	Plant Growth and Development	11	11169779	17274491	889	13903766	14896456	992.691	1
R8 full maturity 2-g1	Plant Growth and Development	11	10183893	10152581	889	13903766	14896456	992.691	1
R8 full maturity 9-g1	Plant Growth and Development	11	10183893	10152581	889	13903766	14896456	992.691	1
Reproductive period 2-g13	Plant Growth and Development	11	9361151	9332515	889	13903766	14896456	992.691	1
Reproductive period 4-g13	Plant Growth and Development	11	9361151	9332515	889	13903766	14896456	992.691	1
First flower 5-g16.1	Plant Growth and Development	11	24962516	15458544	890	15045799	15536248	490.45	1
First flower 5-g16.2	Plant Growth and Development	11	25033166	15531523	890	15045799	15536248	490.45	1
First flower 5-g2	Plant Growth and Development	11	25033166	15531523	890	15045799	15536248	490.45	1
First flower 4-g42	Plant Growth and Development	11	21933518	21023332	900	20399814	21381584	981.771	1
First flower 4-g46	Plant Growth and Development	12	5797709	5786241	947	5132611	6099511	966.901	4
First flower 5-g10.1	Plant Growth and Development	12	5475503	5464559	947	5132611	6099511	966.901	4
First flower 5-g10.2	Plant Growth and Development	12	5504773	5493829	947	5132611	6099511	966.901	4
First flower 5-g10.3	Plant Growth and Development	12	5529926	5518982	947	5132611	6099511	966.901	4
First flower 5-g26.1	Plant Growth and Development	12	5475503	5464559	947	5132611	6099511	966.901	4
First flower 5-g26.2	Plant Growth and Development	12	5504773	5493829	947	5132611	6099511	966.901	4
First flower 5-g26.3	Plant Growth and Development	12	5529926	5518982	947	5132611	6099511	966.901	4
First flower 4-g47	Plant Growth and Development	12	8468710	8435100	960	8419183	8911538	492.356	1
First flower 4-g51	Plant Growth and Development	13	24996808	23509779	1034	23403102	23686614	283.513	2
First flower 6-g1	Plant Growth and Development	13	32721481	31508993	1084	31460760	31999144	538.385	1
R8 full maturity 8-g11	Plant Growth and Development	13	32721481	31508993	1084	31460760	31999144	538.385	1
First flower 5-g27.1	Plant Growth and Development	13	37478851	36337915	1101	36151612	36560270	408.659	1
First flower 5-g27.2	Plant Growth and Development	13	37498490	36357189	1101	36151612	36560270	408.659	1
First flower 4-g54	Plant Growth and Development	14	43972963	44697544	1190	44494739	45160860	666.122	2
First flower 4-g62	Plant Growth and Development	15	45731853	45004801	1287	44777362	45770923	993.562	1
R8 full maturity 2-g3	Plant Growth and Development	16	2849579	2824073	1330	2814419	2824073	9.655	1
R8 full maturity 9-g3	Plant Growth and Development	16	2849579	2824073	1330	2814419	2824073	9.655	1
First flower 4-g63	Plant Growth and Development	16	5799540	5773005	1343	5656680	6050224	393.545	1
First flower 4-g74	Plant Growth and Development	19	5182596	5195925	1630	4277068	5236864	959.797	3
First flower 5-g17	Plant Growth and Development	19	43183481	42979842	1663	42656304	43356748	700.445	3
First flower 5-g3	Plant Growth and Development	19	43183481	42979842	1663	42656304	43356748	700.445	3
R8 full maturity 2-g5	Plant Growth and Development	19	45204029	45000415	1667	44737796	45510542	772.747	8
R8 full maturity 9-g5	Plant Growth and Development	19	45204029	45000415	1667	44737796	45510542	772.747	8
Reproductive period 2-g18	Plant Growth and Development	19	45370182	45255384	1667	44737796	45510542	772.747	8
Reproductive period 4-g18	Plant Growth and Development	19	45370182	45255384	1667	44737796	45510542	772.747	8
First flower 6-g7	Plant Growth and Development	20	44794697	43666298	1741	43606435	44212467	606.033	1
First flower 6-g4	Plant Growth and Development	20	46787225	45659639	1749	45627396	45786468	159.073	1
R8 full maturity 8-g13	Plant Growth and Development	20	46787225	45659639	1749	45627396	45786468	159.073	1
Reproductive period 3-g1	Plant Growth and Development	20	46787225	45659639	1749	45627396	45786468	159.073	1
Canopy cover 1-g1	Plant Growth and Development	1	51797141	50911938	75	50606635	50944412	337.778	3
Canopy cover 1-g2	Plant Growth and Development	5	37757692	37467797	406	37156306	37840174	683.869	1
Interbranch length 1-g1.2	Plant Growth and Development	19	45203169	44999555	1667	44737796	45510542	772.747	8
Internode length 1-g2.3	Plant Growth and Development	19	45160841	44957227	1667	44737796	45510542	772.747	8
Leaflet area 1-g3.1	Plant Growth and Development	19	45143539	44939925	1667	44737796	45510542	772.747	8
Leaflet area 1-g3.2	Plant Growth and Development	19	45148240	44944626	1667	44737796	45510542	772.747	8
Leaflet area 1-g3.3	Plant Growth and Development	19	45151648	44948034	1667	44737796	45510542	772.747	8
Leaflet chlorophyll 2-g1	Plant Growth and Development	13	37658142	36517239	1101	36151612	36560270	408.659	1
Leaflet chlorophyll 2-g3.1	Plant Growth and Development	13	33185039	31973224	1084	31460760	31999144	538.385	1
Leaflet chlorophyll 2-g3.2	Plant Growth and Development	13	33185121	31973306	1084	31460760	31999144	538.385	1
Leaflet chlorophyll 2-g4	Plant Growth and Development	18	6944172	6920279	1513	6805370	7021127	215.758	1
Leaflet chlorophyll 2-g5	Plant Growth and Development	18	50272746	54546575	1578	54546234	54557499	11.266	1
Leaflet width 1-g5.1	Plant Growth and Development	19	45143539	44939925	1667	44737796	45510542	772.747	8
Leaflet width 1-g5.2	Plant Growth and Development	19	45143999	44940385	1667	44737796	45510542	772.747	8
Leaflet width 1-g5.3	Plant Growth and Development	19	45253317	45138519	1667	44737796	45510542	772.747	8
Lodging 1-g1.2	Plant Growth and Development	19	45131781	44928167	1667	44737796	45510542	772.747	8
Lodging 1-g1.3	Plant Growth and Development	19	45281163	45166365	1667	44737796	45510542	772.747	8
Lodging 3-g1	Plant Growth and Development	19	45204029	45000415	1667	44737796	45510542	772.747	8
Node number 1-g2.1	Plant Growth and Development	19	43990450	43786873	1664	43386606	44377195	990.59	2
Node number 1-g2.2	Plant Growth and Development	19	45205190	45001576	1667	44737796	45510542	772.747	8
Node number 1-g4	Plant Growth and Development	11	4980454	4970904	889	13903766	14896456	992.691	1
Plant height 1-g10	Plant Growth and Development	12	8945837	8911538	960	8419183	8911538	492.356	1
Plant height 1-g13	Plant Growth and Development	13	44357080	42933309	1121	42920565	43259421	338.857	2
Plant height 1-g17	Plant Growth and Development	16	5799540	5773005	1343	5656680	6050224	393.545	1
Plant height 1-g18	Plant Growth and Development	16	29940504	29597918	1372	29466150	30137098	670.949	4
Plant height 1-g24	Plant Growth and Development	19	44592957	44389352	1665	44387302	44465900	78.599	1
Plant height 1-g25	Plant Growth and Development	19	45204029	45000415	1667	44737796	45510542	772.747	8
Plant height 1-g8	Plant Growth and Development	11	6088565	6078943	889	13903766	14896456	992.691	1
Plant height 1-g9	Plant Growth and Development	12	133176	128224	928	13624	611838	598.215	1
Plant height 3-g1	Plant Growth and Development	19	45324187	45209389	1667	44737796	45510542	772.747	8
Plant height 3-g12	Plant Growth and Development	11	19062168	26755842	889	13903766	14896456	992.691	1
Plant height 3-g18	Plant Growth and Development	19	43321090	43117440	1663	42656304	43356748	700.445	3
Plant height 3-g2	Plant Growth and Development	19	45266572	45151774	1667	44737796	45510542	772.747	8
Plant height 3-g3	Plant Growth and Development	19	45557339	45440839	1667	44737796	45510542	772.747	8
Plant height 3-g5	Plant Growth and Development	19	45204029	45000415	1667	44737796	45510542	772.747	8
Plant height 3-g6	Plant Growth and Development	19	45370182	45255384	1667	44737796	45510542	772.747	8
Plant height 3-g7	Plant Growth and Development	19	45478026	45361526	1667	44737796	45510542	772.747	8
Plant height 3-g9	Plant Growth and Development	19	44964716	44761103	1667	44737796	45510542	772.747	8
Plant height 5-g2	Plant Growth and Development	11	4980454	4970904	889	13903766	14896456	992.691	1
Plant height 5-g3.1	Plant Growth and Development	19	44323024	44119447	1664	43386606	44377195	990.59	2
Plant height 5-g3.2	Plant Growth and Development	19	45205190	45001576	1667	44737796	45510542	772.747	8
Plant height 6-g10	Plant Growth and Development	12	8945837	8911538	960	8419183	8911538	492.356	1
Plant height 6-g13	Plant Growth and Development	13	44357080	42933309	1121	42920565	43259421	338.857	2
Plant height 6-g17	Plant Growth and Development	16	5799540	5773005	1343	5656680	6050224	393.545	1
Plant height 6-g18	Plant Growth and Development	16	29940504	29597918	1372	29466150	30137098	670.949	4
Plant height 6-g24	Plant Growth and Development	19	44592957	44389352	1665	44387302	44465900	78.599	1
Plant height 6-g25	Plant Growth and Development	19	45204029	45000415	1667	44737796	45510542	772.747	8
Plant height 6-g8	Plant Growth and Development	11	6088565	6078943	889	13903766	14896456	992.691	1
Plant height 6-g9	Plant Growth and Development	12	133176	128224	928	13624	611838	598.215	1
Pod number 1-g2.1	Plant Growth and Development	19	44467769	44264184	1664	43386606	44377195	990.59	2
Pod number 1-g2.2	Plant Growth and Development	19	45090914	44887301	1667	44737796	45510542	772.747	8
Pod number 1-g6	Plant Growth and Development	11	5338661	5329192	889	13903766	14896456	992.691	1
Pod number 2-g4	Plant Growth and Development	6	26237442	27068198	472	23246036	24160775	914.74	5
Pod number 2-g5	Plant Growth and Development	11	15649090	30159838	889	13903766	14896456	992.691	1
Pod number 2-g6	Plant Growth and Development	11	15649091	30159837	889	13903766	14896456	992.691	1
Pod number 3-g6	Plant Growth and Development	17	13771477	14024811	1445	14023276	14090885	67.61	2
Seed set 1-g17.1	Plant Growth and Development	9	3215373	3174049	702	3151244	3295777	144.534	3
Seed set 1-g17.2	Plant Growth and Development	9	3222171	3180847	702	3151244	3295777	144.534	3
Seed set 1-g17.3	Plant Growth and Development	9	3224372	3183048	702	3151244	3295777	144.534	3
Seed set 1-g19.1	Plant Growth and Development	12	5509317	5498373	947	5132611	6099511	966.901	4
Seed set 1-g19.2	Plant Growth and Development	12	5692082	5680615	947	5132611	6099511	966.901	4
Seed set 1-g24.3	Plant Growth and Development	19	44946040	44742427	1667	44737796	45510542	772.747	8
Seed set 1-g50.1	Plant Growth and Development	19	44529859	44326254	1664	43386606	44377195	990.59	2
Seed set 1-g50.2	Plant Growth and Development	19	45393133	45278322	1667	44737796	45510542	772.747	8
Seed set 1-g50.3	Plant Growth and Development	19	45570270	45453770	1667	44737796	45510542	772.747	8
Seed set 1-g54.1	Plant Growth and Development	2	45301846	48380649	187	48374241	48594877	220.637	1
Seed set 1-g54.2	Plant Growth and Development	2	45360996	48439802	187	48374241	48594877	220.637	1
Seed set 1-g55.1	Plant Growth and Development	19	44526228	44322623	1664	43386606	44377195	990.59	2
Seed set 1-g55.2	Plant Growth and Development	19	44568053	44364448	1664	43386606	44377195	990.59	2
Seed set 1-g55.3	Plant Growth and Development	19	45569736	45453236	1667	44737796	45510542	772.747	8
Seed set 1-g6.1	Plant Growth and Development	5	34595284	34324599	393	34187461	34439737	252.277	6
Seed set 1-g8.1	Plant Growth and Development	11	8911653	8892204	881	8577475	9062549	485.075	1
Seed set 1-g8.1	Plant Growth and Development	11	8911653	8892204	889	13903766	14896456	992.691	1
Seed set 1-g8.2	Plant Growth and Development	11	8911723	8892274	881	8577475	9062549	485.075	1
Seed set 1-g8.2	Plant Growth and Development	11	8911723	8892274	889	13903766	14896456	992.691	1
Seed yield 3-g1	Plant Growth and Development	12	5718212	5706745	947	5132611	6099511	966.901	4
Seed yield 3-g3	Plant Growth and Development	12	5797709	5786241	947	5132611	6099511	966.901	4
Seed yield 3-g4	Plant Growth and Development	12	5622210	5610878	947	5132611	6099511	966.901	4
Seed yield 4-g2	Plant Growth and Development	3	36674235	38691097	243	38689365	38761991	72.627	2
Seed yield 6-g1	Plant Growth and Development	11	2584048	14951565	889	13903766	14896456	992.691	1
Seeds per plant 4-g6	Plant Growth and Development	11	15649090	30159838	889	13903766	14896456	992.691	1
Seeds per plant 4-g7	Plant Growth and Development	11	15649090	30159838	889	13903766	14896456	992.691	1
Stem determination 1-g1	Plant Growth and Development	19	45203315	44999701	1667	44737796	45510542	772.747	8
Stem shape, main 1-g2.2	Plant Growth and Development	19	45145714	44942100	1667	44737796	45510542	772.747	8
Stem shape, main 1-g2.3	Plant Growth and Development	19	45292195	45177397	1667	44737796	45510542	772.747	8
Stem termination type 1-g1.1	Plant Growth and Development	19	44047586	43844009	1664	43386606	44377195	990.59	2
Stem termination type 1-g1.2	Plant Growth and Development	19	45145714	44942100	1667	44737796	45510542	772.747	8
Stem termination type 2-g1	Plant Growth and Development	19	45204029	45000415	1667	44737796	45510542	772.747	8
Total seed number 3-g1.1	Plant Growth and Development	19	45359595	45244797	1667	44737796	45510542	772.747	8
Total seed number 3-g1.2	Plant Growth and Development	19	45408782	45293971	1667	44737796	45510542	772.747	8
Seed alpha-linolenic acid 1-g2.1	Seed Characteristics	14	45909173	46621270	1195	46615840	46635262	19.423	1
Seed Arg 1-g4	Seed Characteristics	15	10102255	9948537	1239	9773372	10023019	249.648	1
Seed Arg 2-g2	Seed Characteristics	17	8920937	9191781	1434	8939133	9278867	339.735	1
Seed Asp 1-g10	Seed Characteristics	19	5149450	5162779	1630	4277068	5236864	959.797	3
Seed Asp 1-g5	Seed Characteristics	8	8275463	8271139	607	8188213	8286721	98.509	2
Seed Asp 2-g2	Seed Characteristics	13	36964799	35823484	1097	35665045	35862827	197.783	1
Seed Asp 2-g3	Seed Characteristics	13	36995772	35854636	1097	35665045	35862827	197.783	1
Seed Asp 2-g6	Seed Characteristics	17	8920937	9191781	1434	8939133	9278867	339.735	1
Seed Asp 2-g7	Seed Characteristics	20	46242048	45113137	1744	44838881	45447792	608.912	1
Seed coat color 4-g1	Seed Characteristics	8	8241052	8236728	607	8188213	8286721	98.509	2
Seed coat luster 1-g1.3	Seed Characteristics	15	10168658	10014940	1239	9773372	10023019	249.648	1
Seed Glu 2-g2	Seed Characteristics	13	36964799	35823484	1097	35665045	35862827	197.783	1
Seed Glu 2-g4	Seed Characteristics	17	9075599	9346364	1435	9281811	9541344	259.534	2
Seed Gly 1-g1	Seed Characteristics	8	8275463	8271139	607	8188213	8286721	98.509	2
Seed Gly 1-g3	Seed Characteristics	8	8275463	8271139	607	8188213	8286721	98.509	2
Seed His 1-g2	Seed Characteristics	9	3502347	3461163	703	3420354	3495643	75.29	2
Seed His 1-g3	Seed Characteristics	11	1530847	1521896	889	13903766	14896456	992.691	1
Seed Ile 2-g3	Seed Characteristics	13	36964799	35823484	1097	35665045	35862827	197.783	1
Seed Ile 2-g4	Seed Characteristics	6	17303614	17258331	471	16794596	17439782	645.187	1
Seed Ile 2-g6	Seed Characteristics	17	9075599	9346364	1435	9281811	9541344	259.534	2
Seed isoflavone 1-g15	Seed Characteristics	4	3434561	3377493	287	3298190	4217329	919.14	1
Seed isoflavone 1-g16	Seed Characteristics	4	8556335	8484307	300	8477654	8961372	483.719	2
Seed isoflavone 1-g2	Seed Characteristics	1	48550634	47676237	59	47047648	47905486	857.839	1
Seed isoflavone 1-g23	Seed Characteristics	6	30507058	29613707	474	29128233	30106667	978.435	1
Seed isoflavone 1-g35	Seed Characteristics	15	48071457		1298	47255820	47282080	26.261	1
Seed isoflavone 1-g38	Seed Characteristics	18	53080827	57350312	1584	57166613	57481477	314.865	1
Seed isoflavone 1-g4	Seed Characteristics	2	9665787	9567515	147	9566728	9893964	327.237	1
Seed isoflavone 1-g5	Seed Characteristics	2	9763140	9665787	147	9566728	9893964	327.237	1
Seed isoflavone 1-g7	Seed Characteristics	2	31375330	34473945	166	34309419	35081508	772.09	1
Seed length to thickness ratio 2-g1.1	Seed Characteristics	2	45442886	48521695	187	48374241	48594877	220.637	1
Seed length to thickness ratio 2-g1.2	Seed Characteristics	2	45449455	48528209	187	48374241	48594877	220.637	1
Seed length to thickness ratio 2-g1.3	Seed Characteristics	2	45456425	48535179	187	48374241	48594877	220.637	1
Seed Leu 2-g3	Seed Characteristics	13	36964799	35823484	1097	35665045	35862827	197.783	1
Seed linoleic 1-g11	Seed Characteristics	13	32721481	31508993	1084	31460760	31999144	538.385	1
Seed linoleic 1-g23	Seed Characteristics	19	42119600	41916722	1661	41867507	42088213	220.707	1
Seed linoleic 1-g8	Seed Characteristics	17	8817810	9088617	1434	8939133	9278867	339.735	1
Seed linolenic 1-g5	Seed Characteristics	17	8817810	9088617	1434	8939133	9278867	339.735	1
Seed long-chain fatty acid 1-g18.1	Seed Characteristics	14	45907223	46619320	1195	46615840	46635262	19.423	1
Seed long-chain fatty acid 1-g5.1	Seed Characteristics	11	10795759	10764286	889	13903766	14896456	992.691	1
Seed long-chain fatty acid 1-g5.2	Seed Characteristics	11	10826709	10795236	889	13903766	14896456	992.691	1
Seed long-chain fatty acid 1-g5.3	Seed Characteristics	11	10876169	10844696	889	13903766	14896456	992.691	1
Seed Lys 1-g4	Seed Characteristics	8	8275463	8271139	607	8188213	8286721	98.509	2
Seed Lys 2-g3	Seed Characteristics	13	36964799	35823484	1097	35665045	35862827	197.783	1
Seed Lys 2-g5	Seed Characteristics	6	17303614	17258331	471	16794596	17439782	645.187	1
Seed oil 2-g5	Seed Characteristics	11	15402057	30407367	889	13903766	14896456	992.691	1
Seed oil 3-g2	Seed Characteristics	18	3626442	3603063	1506	3575570	3702940	127.371	1
Seed oil 3-g7	Seed Characteristics	18	4639971	4619181	1510	4612344	4639026	26.683	1
Seed oil 5-g1	Seed Characteristics	5	31380926	31114364	378	31110210	31468021	357.812	3
Seed oil 8-g11	Seed Characteristics	8	1831400	1828093	597	1812232	1828626	16.395	1
Seed oil 8-g16	Seed Characteristics	14	44417018	45138908	1190	44494739	45160860	666.122	2
Seed oil 8-g22	Seed Characteristics	17	8842317	9113124	1434	8939133	9278867	339.735	1
Seed oil 8-g25	Seed Characteristics	18	48627264	52911609	1569	52789217	53052069	262.853	1
Seed oleic 1-g10	Seed Characteristics	17	8817810	9088617	1434	8939133	9278867	339.735	1
Seed oleic 1-g12	Seed Characteristics	17	13771477	14024811	1445	14023276	14090885	67.61	2
Seed oleic 1-g14	Seed Characteristics	13	32721481	31508993	1084	31460760	31999144	538.385	1
Seed oleic 1-g21	Seed Characteristics	20	1882497	1888603	1695	1369663	2023612	653.95	6
Seed oleic 1-g29	Seed Characteristics	19	42119600	41916722	1661	41867507	42088213	220.707	1
Seed oleic 4-g2	Seed Characteristics	4	12610957	11561661	305	11382829	12072884	690.056	2
Seed palmitic 1-g12	Seed Characteristics	20	1882497	1888603	1695	1369663	2023612	653.95	6
Seed palmitic 1-g20	Seed Characteristics	19	42119600	41916722	1661	41867507	42088213	220.707	1
Seed palmitic 1-g6	Seed Characteristics	15	24834013	24720177	1271	24162087	25158370	996.284	1
Seed palmitic 3-g1	Seed Characteristics	6	5303094	5297183	433	5196308	5318544	122.237	4
Seed palmitic 4-g6	Seed Characteristics	14	46215024	46926007	1196	46784717	47050966	266.25	3
Seed Phe 1-g3	Seed Characteristics	8	8275463	8271139	607	8188213	8286721	98.509	2
Seed protein 4-g1	Seed Characteristics	5	31380926	31114364	378	31110210	31468021	357.812	3
Seed protein 4-g4	Seed Characteristics	14	126916	120437	1124	119548	307100	187.553	2
Seed protein 6-g2	Seed Characteristics	15	10102255	9948537	1239	9773372	10023019	249.648	1
Seed protein 7-g15	Seed Characteristics	15	16373355	16417543	1262	15877630	16652546	774.917	3
Seed protein 7-g5	Seed Characteristics	6	24331080	26098084	472	23246036	24160775	914.74	5
Seed protein 7-g8	Seed Characteristics	11	14314153	24782059	889	13903766	14896456	992.691	1
Seed Ser 1-g1	Seed Characteristics	8	8275463	8271139	607	8188213	8286721	98.509	2
Seed Ser 2-g2	Seed Characteristics	6	17303614	17258331	471	16794596	17439782	645.187	1
Seed thickness 2-g1.1	Seed Characteristics	2	45412343	48491152	187	48374241	48594877	220.637	1
Seed thickness 2-g1.2	Seed Characteristics	2	45442886	48521695	187	48374241	48594877	220.637	1
Seed thickness 2-g1.3	Seed Characteristics	2	45456425	48535179	187	48374241	48594877	220.637	1
Seed Thr 2-g2	Seed Characteristics	6	17303614	17258331	471	16794596	17439782	645.187	1
Seed Trp 1-g1	Seed Characteristics	1	51679239	50793692	75	50606635	50944412	337.778	3
Seed Trp 1-g13	Seed Characteristics	8	8275463	8271139	607	8188213	8286721	98.509	2
Seed Trp 1-g17	Seed Characteristics	14	10057919	10265174	1167	9718302	10304752	586.451	4
Seed Trp 1-g2	Seed Characteristics	8	8275463	8271139	607	8188213	8286721	98.509	2
Seed Trp 1-g9	Seed Characteristics	6	1446085	1428270	426	1293438	1514202	220.765	1
Seed Tyr 2-g3	Seed Characteristics	17	9075599	9346364	1435	9281811	9541344	259.534	2
Seed Val 2-g2	Seed Characteristics	13	36964799	35823484	1097	35665045	35862827	197.783	1
Seed Val 2-g5	Seed Characteristics	20	46242048	45113137	1744	44838881	45447792	608.912	1
Seed weight 12-g1	Seed Characteristics	17	8801996	9072803	1434	8939133	9278867	339.735	1
Seed weight 13-g1	Seed Characteristics	11	2346792	2338406	889	13903766	14896456	992.691	1
Seed weight 13-g3	Seed Characteristics	11	4144927	4135246	889	13903766	14896456	992.691	1
Seed weight 13-g9	Seed Characteristics	13	36976475	35835159	1097	35665045	35862827	197.783	1
Seed weight 2-g3	Seed Characteristics	11	15649091	30159837	889	13903766	14896456	992.691	1
Seed weight 2-g4	Seed Characteristics	11	15649090	30159838	889	13903766	14896456	992.691	1
Seed weight 3-g3	Seed Characteristics	12	5718212	5706745	947	5132611	6099511	966.901	4
Seed weight 3-g4	Seed Characteristics	12	5797709	5786241	947	5132611	6099511	966.901	4
Seed weight 3-g6	Seed Characteristics	11	5074720	5065170	889	13903766	14896456	992.691	1
Seed weight 3-g8	Seed Characteristics	12	5718212	5706745	947	5132611	6099511	966.901	4
Seed weight 4-g1	Seed Characteristics	2	7054686	6976323	138	6964230	6979277	15.048	2
Seed weight 4-g11	Seed Characteristics	11	6906465	6896474	889	13903766	14896456	992.691	1
Seed weight 4-g19	Seed Characteristics	19	45576235	45459735	1667	44737796	45510542	772.747	8
Seed weight 4-g3	Seed Characteristics	3	36674235	38691097	243	38689365	38761991	72.627	2
Seed weight 5-g11	Seed Characteristics	10	37615468	37088544	817	37056437	37168706	112.27	2
Seed weight 5-g21	Seed Characteristics	19	43124463	42921585	1663	42656304	43356748	700.445	3
Seed weight 6-g1	Seed Characteristics	2	8177110	8087652	142	7752889	8341099	588.211	7
Seed weight 8-g5	Seed Characteristics	11	15649090	30159838	889	13903766	14896456	992.691	1
Seed weight 8-g6	Seed Characteristics	11	15649090	30159838	889	13903766	14896456	992.691	1
Seed weight 9-g1.2	Seed Characteristics	4	8191897	8119867	298	8006983	8238395	231.413	3
Seed weight 9-g5.1	Seed Characteristics	19	40130037	39937195	1656	39840956	39980218	139.263	3
Seed weight 9-g5.2	Seed Characteristics	19	43116996	42914118	1663	42656304	43356748	700.445	3
